# Supplementary material for: Predicting prognosis using molecular profiling in estrogen receptor-positive breast cancer treated with tamoxifen
Source: BMC Genomics. 2008 May 22;9:239. doi: 10.1186/1471-2164-9-239 (PMC2423197; doi:10.1186/1471-2164-9-239)
Supplement: Additional file 1 — Training dataset characteristics. Summary of patient and tumor characteristics of the 255 patients used in the development of the classifier. [file 1471-2164-9-239-S1.xls]

## Sheet: Sheet1
Variable	Dataset- tamoxifen-treated
	OXFT(%)	GUYT (%)	KIT(%)	Total (%)
Sample size (%)	99 (39)	87 (34)	69 (27)	255 (100)
Median follow-up (yrs)	6.1	12.7	9	9.1
Distant metastatic events (%)	19 (19)	28 (32)	20 (30)	67 (26)
Age (%)
< 50yrs	15 (15)	5 (6)	1 (1)	21 (8)
> 50 yrs	78 (85)	82 (94)	68 (99)	234 (92)
Histological Grade (%)
1	18 (18)	17 (20)	12 (17)	47 (18)
2	50 (51)	37 (42)	41 (59)	128 (51)
3	14 (14)	16 (18)	14 (21)	44 (17)
unknown	17 (17)	17 (20)	2 (3)	36 (14)
Lymph node status (%)
Negative	63 (64)	29 (33)	21 (31)	113 (44)
Positive	31 (31)	58 (67)	45 (65)	134 (53)
Not available	5 (5)	-	3 (4)	8 (3)
Tumor size
< 2cm (T1)	46 (47)	42 (48)	20 (30)	108 (42)
> 2cm (T2)	53 (53)	45 (52)	49 (70)	147 (58)
