# Supplementary material for: Predicting prognosis using molecular profiling in estrogen receptor-positive breast cancer treated with tamoxifen
Source: BMC Genomics. 2008 May 22;9:239. doi: 10.1186/1471-2164-9-239 (PMC2423197; doi:10.1186/1471-2164-9-239)
Supplement: Additional file 2 — Probe clusters. (a) Full annotated gene list of all clusters (probe clusters; "pclust") used for classifier development after preliminary clustering and filtering on the separate dataset of 137 samples. (b) Full annotated gene list of probe clusters (pclust) used in final classifier and global model. [file 1471-2164-9-239-S2.xls]

## Sheet: Sheet1
pcluster	probe set	acession number	gene name	gene symbol	unigene	chm location
pclust.148	222608_s_at	AK023208	anillin, actin binding protein (scraps homolog, Drosophila)	ANLN	Hs.62180	7::36202671
	202870_s_at	NM_001255	CDC20 cell division cycle 20 homolog (S. cerevisiae)	CDC20	Hs.524947	1::43493720
	228273_at	BG165011	hypothetical protein FLJ11029	FLJ11029	Hs.528654	17::54587888
	204822_at	NM_003318	TTK protein kinase	TTK	Hs.169840	6::80771077
	203362_s_at	NM_002358	MAD2 mitotic arrest deficient-like 1 (yeast)	MAD2L1	Hs.533185	4::-121338194
	218542_at	NM_018131	chromosome 10 open reading frame 3	C10orf3	Hs.14559	10::95246398
	202095_s_at	NM_001168	baculoviral IAP repeat-containing 5 (survivin)	BIRC5	Hs.514527	17::73721943
	225834_at	AL135396	similar to Gastric cancer up-regulated-2	na	Hs.534958	NA::NA
	204962_s_at	NM_001809	centromere protein A, 17kDa	CENPA	Hs.1594	2::26920571
	204825_at	NM_014791	maternal embryonic leucine zipper kinase	MELK	Hs.184339	9::36562904
	225687_at	BC001068	chromosome 20 open reading frame 129	C20orf129	Hs.472716	20::36988368
	203764_at	NM_014750	discs, large homolog 7 (Drosophila)	DLG7	Hs.77695	14::-54684600
	208079_s_at	NM_003158	serine/threonine kinase 6	STK6	Hs.250822	20::-54377851
	204162_at	NM_006101	kinetochore associated 2	KNTC2	Hs.414407	18::2561604
	209714_s_at	AF213033	cyclin-dependent kinase inhibitor 3 (CDK2-associated dual specificity phosphatase)	CDKN3	Hs.84113	14::53933475
	222958_s_at	AK000490	DEP domain containing 1	DEPDC1	Hs.445098	1::-68652959
	220651_s_at	NM_018518	MCM10 minichromosome maintenance deficient 10 (S. cerevisiae)	MCM10	Hs.198363	10::13243586
	209642_at	AF043294	BUB1 budding uninhibited by benzimidazoles 1 homolog (yeast)	BUB1	Hs.469649	2::-111111642
	218755_at	NM_005733	kinesin family member 20A	KIF20A	Hs.73625	5::137543247
	209408_at	U63743	kinesin family member 2C	KIF2C	Hs.69360	1::44874643
	204033_at	NM_004237	thyroid hormone receptor interactor 13	TRIP13	Hs.436187	5::946003
	201761_at	NM_006636	methylenetetrahydrofolate dehydrogenase (NADP+ dependent) 2, methenyltetrahydrofolate cyclohydrolase	MTHFD2	Hs.469030	2::74337366
	203554_x_at	NM_004219	pituitary tumor-transforming 1	PTTG1	Hs.350966	5::159781442
	205436_s_at	NM_002105	H2A histone family, member X	H2AFX	Hs.477879	11::-118469796
	203418_at	NM_001237	cyclin A2	CCNA2	Hs.85137	4::-123096129
	219000_s_at	NM_024094	defective in sister chromatid cohesion homolog 1 (S. cerevisiae)	DCC1	Hs.315167	8::-120915396
	201014_s_at	NM_006452	phosphoribosylaminoimidazole carboxylase, phosphoribosylaminoimidazole succinocarboxamide synthetase	PAICS	Hs.518774	4::57142868
	204092_s_at	NM_003600	aurora kinase A	AURKA	NA	NA::NA
	230165_at	N31731	shugoshin-like 2 (S. pombe)	SGOL2	Hs.44269	2::201216462
	200853_at	NM_002106	H2A histone family, member Z	H2AFZ	Hs.119192	4::-101226421
	212022_s_at	BF001806	antigen identified by monoclonal antibody Ki-67	MKI67	Hs.80976	10::-129784912
	223700_at	AY028916	GAJ protein	GAJ	Hs.294088	4::154623405
	212020_s_at	AU152107	antigen identified by monoclonal antibody Ki-67	MKI67	Hs.80976	10::-129784912
	213226_at	AI346350	exosome component 9	EXOSC9	Hs.91728	4::123080352
	204767_s_at	BC000323	flap structure-specific endonuclease 1	FEN1	Hs.409065	11::61316725
	204318_s_at	NM_016426	G-2 and S-phase expressed 1	GTSE1	Hs.475140	22::45013330
	232278_s_at	AJ278112	DEP domain containing 1	DEPDC1	Hs.445098	1::-68652959
	226980_at	AK001166	DEP domain containing 1B	DEPDC1B	Hs.482233	5::-59928496
	214061_at	AI017564	unknown MGC21654 product	MGC21654	Hs.492716	8::124154100
	206074_s_at	NM_002131	high mobility group AT-hook 1	HMGA1	Hs.518805	6::34312627//6::34312906//6::34313373//6::34314545
	213911_s_at	BF718636	H2A histone family, member Z	H2AFZ	Hs.119192	4::-101226421
	204768_s_at	NM_004111	flap structure-specific endonuclease 1	FEN1	Hs.409065	11::61316725
	204709_s_at	NM_004856	kinesin family member 23	KIF23	Hs.270845	15::67493741
	224753_at	BE614410	cell division cycle associated 5	CDCA5	Hs.434886	11::-64601502
	218726_at	NM_018410	hypothetical protein DKFZp762E1312	DKFZp762E1312	Hs.532968	2::-234528028
pclust.234	223121_s_at	AW003584	secreted frizzled-related protein 2	SFRP2	Hs.481022	4::-155059346
	202311_s_at	AI743621	collagen, type I, alpha 1	COL1A1	Hs.172928	17::-45616455
	221730_at	NM_000393	collagen, type V, alpha 2	COL5A2	Hs.445827	2::-189722746
	213790_at	W46291	a disintegrin and metalloproteinase domain 12 (meltrin alpha)	ADAM12	Hs.386283	10::-127693830//10::-127719903
	228640_at	BE644809	BH-protocadherin (brain-heart)	PCDH7	Hs.479439	4::30398305
	226777_at	AA147933	a disintegrin and metalloproteinase domain 12 (meltrin alpha)	ADAM12	Hs.386283	10::-127693830//10::-127719903
	229554_at	AI141861	lumican	LUM	Hs.406475	12::-89999795
	212489_at	AI983428	collagen, type V, alpha 1	COL5A1	Hs.210283	9::134759596
	212488_at	N30339	collagen, type V, alpha 1	COL5A1	Hs.210283	9::134759596
	207173_x_at	D21254	cadherin 11, type 2, OB-cadherin (osteoblast)	CDH11	Hs.116471	16::-63538185
	223122_s_at	AF311912	secreted frizzled-related protein 2	SFRP2	Hs.481022	4::-155059346
	201792_at	NM_001129	AE binding protein 1	AEBP1	Hs.439463	7::43917199
	203570_at	NM_005576	lysyl oxidase-like 1	LOXL1	Hs.65436	15::72005872
	221729_at	AL575735	collagen, type V, alpha 2	COL5A2	Hs.445827	2::-189722746
	202766_s_at	NM_000138	fibrillin 1 (Marfan syndrome)	FBN1	Hs.146447	15::-46489478
	209955_s_at	U76833	fibroblast activation protein, alpha	FAP	Hs.516493	2::-162852708
	204619_s_at	BF590263	chondroitin sulfate proteoglycan 2 (versican)	CSPG2	Hs.443681	5::82803338
	203083_at	NM_003247	thrombospondin 2	THBS2	Hs.371147	6::-169433507
	203325_s_at	AI130969	collagen, type V, alpha 1	COL5A1	Hs.210283	9::134759596
	202952_s_at	NM_003474	a disintegrin and metalloproteinase domain 12 (meltrin alpha)	ADAM12	Hs.386283	10::-127693830//10::-127719903
	204620_s_at	NM_004385	chondroitin sulfate proteoglycan 2 (versican)	CSPG2	Hs.443681	5::82803338
	226311_at	BF058422	NA	NA	NA	NA::NA
	201852_x_at	AI813758	collagen, type III, alpha 1 (Ehlers-Danlos syndrome type IV, autosomal dominant)	COL3A1	Hs.443625	2::189664604
	213125_at	AW007573	olfactomedin-like 2B	OLFML2B	Hs.507515	1::-158684639
	202404_s_at	NM_000089	collagen, type I, alpha 2	COL1A2	Hs.489142	7::93668523
	202310_s_at	K01228	collagen, type I, alpha 1	COL1A1	Hs.172928	17::-45616455
	221731_x_at	BF218922	chondroitin sulfate proteoglycan 2 (versican)	CSPG2	Hs.443681	5::82803338
	202363_at	AF231124	sparc/osteonectin, cwcv and kazal-like domains proteoglycan (testican)	SPOCK	Hs.124611	5::-136338887
	210809_s_at	D13665	periostin, osteoblast specific factor	POSTN	Hs.136348	13::-37034778
	212667_at	AL575922	secreted protein, acidic, cysteine-rich (osteonectin)	SPARC	Hs.111779	5::-151021203
	201069_at	NM_004530	matrix metalloproteinase 2 (gelatinase A, 72kDa gelatinase, 72kDa type IV collagenase)	MMP2	Hs.513617	16::54070603
	206025_s_at	AW188198	tumor necrosis factor, alpha-induced protein 6	TNFAIP6	Hs.437322	2::152039612
	201185_at	NM_002775	protease, serine, 11 (IGF binding)	PRSS11	Hs.501280	10::124211110
	221541_at	AL136861	hypothetical protein DKFZp434B044	DKFZP434B044	Hs.513779	16::83411112
	236044_at	BF130943	phosphatidic acid phosphatase type 2 domain containing 1	PPAPDC1	Hs.40479	NA::NA
	202998_s_at	NM_002318	lysyl oxidase-like 2	LOXL2	Hs.116479	8::-23210640
	204114_at	NM_007361	nidogen 2 (osteonidogen)	NID2	Hs.369840	14::-51541270
	209596_at	AF245505	adlican	DKFZp564I1922	Hs.369422	X::-3219970
	226695_at	AA775472	paired related homeobox 1	PRRX1	Hs.283416	1::167364970
	238478_at	H97386	hypothetical protein MGC24103	MGC24103	Hs.435309	NA::NA
	235318_at	AW955612	NA	NA	NA	NA::NA
	202403_s_at	AA788711	collagen, type I, alpha 2	COL1A2	Hs.489142	7::93668523
	211161_s_at	AF130082	NA	NA	NA	NA::NA
	201744_s_at	NM_002345	lumican	LUM	Hs.406475	12::-89999795
	215076_s_at	AU144167	collagen, type III, alpha 1 (Ehlers-Danlos syndrome type IV, autosomal dominant)	COL3A1	Hs.443625	2::189664604
	201438_at	NM_004369	collagen, type VI, alpha 3	COL6A3	Hs.233240	2::-238014661
	219179_at	NM_016651	dapper homolog 1, antagonist of beta-catenin (xenopus)	DACT1	Hs.48950	14::58174611
	208850_s_at	AL558479	Thy-1 cell surface antigen	THY1	Hs.134643	11::-118794097
	213422_s_at	AW888223	limitrin	MGC3047	Hs.59384	1::-1327994
	208782_at	BC000055	follistatin-like 1	FSTL1	Hs.269512	3::-121595816
	200665_s_at	NM_003118	secreted protein, acidic, cysteine-rich (osteonectin)	SPARC	Hs.111779	5::-151021203
	202465_at	NM_002593	procollagen C-endopeptidase enhancer	PCOLCE	Hs.202097	7::99844640
	206026_s_at	NM_007115	tumor necrosis factor, alpha-induced protein 6	TNFAIP6	Hs.437322	2::152039612
	205499_at	NM_014467	sushi-repeat-containing protein, X-linked 2	SRPX2	Hs.306339	X::99705369
	223499_at	AF329841	C1q and tumor necrosis factor related protein 5	C1QTNF5	Hs.157211	11::-118714861
	226997_at	W74476	NA	NA	NA	NA::NA
	208851_s_at	AL161958	Thy-1 cell surface antigen	THY1	Hs.134643	11::-118794097
	230722_at	AI377043	hypothetical protein MGC24103	MGC24103	Hs.435309	NA::NA
pclust.168	34210_at	N90866	CDW52 antigen (CAMPATH-1 antigen)	CDW52	Hs.276770	1::26328626
	219607_s_at	NM_024021	membrane-spanning 4-domains, subfamily A, member 4	MS4A4A	Hs.325960	11::59806661//11::59804714
	204661_at	NM_001803	CDW52 antigen (CAMPATH-1 antigen)	CDW52	Hs.276770	1::26328626
	203645_s_at	NM_004244	CD163 antigen	CD163	Hs.504641	12::-7515020//12::-7515015
	201858_s_at	J03223	proteoglycan 1, secretory granule	PRG1	Hs.1908	10::70517833
	215049_x_at	Z22969	CD163 antigen	CD163	Hs.504641	12::-7515020//12::-7515015
	202803_s_at	NM_000211	integrin, beta 2 (antigen CD18 (p95), lymphocyte function-associated antigen 1// macrophage antigen 1 (mac-1) beta subunit)	ITGB2	Hs.375957	21::-45130313
	206214_at	NM_005084	phospholipase A2, group VII (platelet-activating factor acetylhydrolase, plasma)	PLA2G7	Hs.93304	6::-46780236
	220330_s_at	NM_022136	SAM domain, SH3 domain and nuclear localisation signals, 1	SAMSN1	Hs.473341	21::-14779419
	230422_at	AW026543	formyl peptide receptor-like 2	FPRL2	Hs.445466	19::56990222
	204959_at	NM_002432	myeloid cell nuclear differentiation antigen	MNDA	Hs.153837	1::155614240
	211742_s_at	BC005926	ecotropic viral integration site 2B	EVI2B	Hs.5509	17::-26654918
	221210_s_at	NM_030769	N-acetylneuraminate pyruvate lyase (dihydrodipicolinate synthase)	NPL	Hs.496969	1::179493050
	201859_at	NM_002727	proteoglycan 1, secretory granule	PRG1	Hs.1908	10::70517833
	213603_s_at	BE138888	ras-related C3 botulinum toxin substrate 2 (rho family, small GTP binding protein Rac2)	RAC2	Hs.517601	22::-35945811
	203416_at	NM_000560	CD53 antigen	CD53	Hs.443057	1::111127814
	230925_at	AI093231	amyloid beta (A4) precursor protein-binding, family B, member 1 interacting protein	APBB1IP	Hs.310421	10::26767271
	228532_at	AW662189	hypothetical protein MGC24133	MGC24133	Hs.288010	1::111728645
	232617_at	AK024855	cathepsin S	CTSS	Hs.181301	1::-147515623
	230391_at	BF439449	NA	NA	NA	NA::NA
	224356_x_at	AF237908	membrane-spanning 4-domains, subfamily A, member 6A	MS4A6A	Hs.523702	11::-59696548//11::-59695656
	203471_s_at	NM_002664	pleckstrin	PLEK	Hs.468840	2::68504074
	238668_at	AI130690	NA	NA	NA	NA::NA
	204912_at	NM_001558	interleukin 10 receptor, alpha	IL10RA	Hs.504035	11::117362318
	213566_at	NM_005615	ribonuclease, RNase A family, k6	RNASE6	Hs.23262	14::20319049
	209949_at	BC001606	neutrophil cytosolic factor 2 (65kDa, chronic granulomatous disease, autosomal 2)	NCF2	Hs.518604	1::-180256354
	228167_at	AW574798	kelch-like 6 (Drosophila)	KLHL6	Hs.333181	3::-184688040
	223280_x_at	AF253977	membrane-spanning 4-domains, subfamily A, member 6A	MS4A6A	Hs.523702	11::-59696548//11::-59695656
	210785_s_at	AB035482	chromosome 1 open reading frame 38	C1orf38	Hs.10649	1::27890394
	202901_x_at	BC002642	cathepsin S	CTSS	Hs.181301	1::-147515623
	213160_at	D86964	dedicator of cytokinesis 2	DOCK2	Hs.325528	5::168996870
	216250_s_at	X77598	leupaxin	LPXN	Hs.125474	11::-58050921
	214467_at	NM_003608	G protein-coupled receptor 65	GPR65	Hs.513440	14::87541248
	207571_x_at	NM_004848	chromosome 1 open reading frame 38	C1orf38	Hs.10649	1::27890394
	226219_at	AW575123	hypothetical protein LOC257106	LOC257106	Hs.389374	1::-157829811
	223303_at	BC004347	UNC-112 related protein 2	URP2	Hs.180535	11::63730788//11::63730781
	210889_s_at	M31933	Fc fragment of IgG, low affinity IIb, receptor for (CD32)	FCGR2B	Hs.492655	1::158364610
	214560_at	NM_002030	formyl peptide receptor-like 2	FPRL2	Hs.445466	19::56990222
	207677_s_at	NM_013416	neutrophil cytosolic factor 4, 40kDa	NCF4	Hs.474781	22::35581544
	223640_at	AF285447	hematopoietic cell signal transducer	HCST	Hs.117339	19::41085221
	219666_at	NM_022349	membrane-spanning 4-domains, subfamily A, member 6A	MS4A6A	Hs.523702	11::-59696548//11::-59695656
	206420_at	NM_005849	immunoglobulin superfamily, member 6	IGSF6	Hs.530902	16::-21560107
	207419_s_at	NM_002872	ras-related C3 botulinum toxin substrate 2 (rho family, small GTP binding protein Rac2)	RAC2	Hs.517601	22::-35945811
pclust.120	201291_s_at	AU159942	topoisomerase (DNA) II alpha 170kDa	TOP2A	Hs.156346	17::-35798320
	201292_at	AL561834	topoisomerase (DNA) II alpha 170kDa	TOP2A	Hs.156346	17::-35798320
	223381_at	AF326731	cell division cycle associated 1	CDCA1	Hs.234545	1::160023382
	219918_s_at	NM_018123	asp (abnormal spindle)-like, microcephaly associated (Drosophila)	ASPM	Hs.121028	1::-193785110
	201890_at	BE966236	ribonucleotide reductase M2 polypeptide	RRM2	Hs.226390	2::10213332
	204641_at	NM_002497	NIMA (never in mitosis gene a)-related kinase 2	NEK2	Hs.153704	1::-208224516
	207828_s_at	NM_005196	centromere protein F, 350/400ka (mitosin)	CENPF	Hs.497741	1::211164926
	204170_s_at	NM_001827	CDC28 protein kinase regulatory subunit 2	CKS2	Hs.83758	9::89155666
	219148_at	NM_018492	T-LAK cell-originated protein kinase	TOPK	Hs.104741	8::-27723058
	209773_s_at	BC001886	ribonucleotide reductase M2 polypeptide	RRM2	Hs.226390	2::10213332
	225655_at	AK025578	ubiquitin-like, containing PHD and RING finger domains, 1	UHRF1	Hs.108106	19::4861813
	218039_at	NM_016359	nucleolar and spindle associated protein 1	NUSAP1	Hs.511093	15::39412379//15::39412447
	210559_s_at	D88357	cell division cycle 2, G1 to S and G2 to M	CDC2	Hs.334562	10::62208241//10::62209916
	202779_s_at	NM_014501	ubiquitin-conjugating enzyme E2S	UBE2S	Hs.396393	19::-60604462
	223229_at	AB032931	HSPC150 protein similar to ubiquitin-conjugating enzyme	HSPC150	Hs.5199	1::-199032441
	202589_at	NM_001071	thymidylate synthetase	TYMS	Hs.369762	18::647650
	202954_at	NM_007019	ubiquitin-conjugating enzyme E2C	UBE2C	Hs.93002	20::43874661//20::43875060
	228729_at	N90191	cyclin B1	CCNB1	Hs.23960	5::68498668
	214710_s_at	BE407516	cyclin B1	CCNB1	Hs.23960	5::68498668
	203213_at	AL524035	cell division cycle 2, G1 to S and G2 to M	CDC2	Hs.334562	10::62208241//10::62209916
	219787_s_at	NM_018098	NA	NA	NA	NA::NA
	202503_s_at	NM_014736	KIAA0101	KIAA0101	Hs.81892	15::-62444265
	203755_at	NM_001211	BUB1 budding uninhibited by benzimidazoles 1 homolog beta (yeast)	BUB1B	Hs.36708	15::38240579
	236641_at	AW183154	kinesin family member 14	KIF14	Hs.3104	NA::NA
	204026_s_at	NM_007057	ZW10 interactor	ZWINT	Hs.42650	10::-57787204
	204444_at	NM_004523	kinesin family member 11	KIF11	Hs.8878	10::94342970
	210052_s_at	AF098158	TPX2, microtubule-associated protein homolog (Xenopus laevis)	TPX2	Hs.244580	20::29790564
	203214_x_at	NM_001786	cell division cycle 2, G1 to S and G2 to M	CDC2	Hs.334562	10::62208241//10::62209916
	222077_s_at	AU153848	Rac GTPase activating protein 1	RACGAP1	Hs.505469	12::-48669211
	218355_at	NM_012310	kinesin family member 4A	KIF4A	Hs.279766	X::69292982
	228323_at	BF248364	AF15q14 protein	AF15Q14	Hs.181855	15::38673738//15::38673754//15::38673509
	206364_at	NM_014875	kinesin family member 14	KIF14	Hs.3104	NA::NA
	202705_at	NM_004701	cyclin B2	CCNB2	Hs.194698	15::57184611
	203276_at	NM_005573	lamin B1	LMNB1	Hs.89497	5::126140731
	207165_at	NM_012485	hyaluronan-mediated motility receptor (RHAMM)	HMMR	Hs.72550	5::162820240
	219306_at	NM_020242	kinesin-like 7	KNSL7	Hs.307529	3::44778288
	218741_at	NM_024053	chromosome 22 open reading frame 18	C22orf18	Hs.208912	22::-40659241
	202338_at	NM_003258	thymidine kinase 1, soluble	TK1	Hs.515122	17::-73681775
pclust.129	228592_at	AW474852	membrane-spanning 4-domains, subfamily A, member 1	MS4A1	Hs.438040	11::59979864
	211796_s_at	AF043179	T cell receptor beta constant 2	TRBC2	NA	NA::NA
	210915_x_at	M15564	T cell receptor beta locus	TRB@	NA	NA::NA
	213193_x_at	AL559122	T cell receptor beta locus	TRB@	NA	NA::NA
	222838_at	AL121985	SLAM family member 7	SLAMF7	Hs.517265	1::157522149
	206666_at	NM_002104	granzyme K (serine protease, granzyme 3// tryptase II)	GZMK	Hs.277937	5::54355867
	205488_at	NM_006144	granzyme A (granzyme 1, cytotoxic T-lymphocyte-associated serine esterase 3)	GZMA	Hs.90708	5::54434229
	209813_x_at	M16768	T cell receptor gamma variable 9	TRGV9	Hs.546306	NA::NA
	204891_s_at	NM_005356	lymphocyte-specific protein tyrosine kinase	LCK	Hs.470627	1::32386024
	215806_x_at	M13231	T cell receptor gamma constant 2	TRGC2	Hs.534354	NA::NA
	213539_at	NM_000732	CD3D antigen, delta polypeptide (TiT3 complex)	CD3D	Hs.504048	11::-117710474
	229629_at	AI923633	NA	NA	NA	NA::NA
	209670_at	M12959	T cell receptor alpha locus	TRA@	Hs.546375	NA::NA
	205831_at	NM_001767	CD2 antigen (p50), sheep red blood cell receptor	CD2	Hs.523500	1::117009143
	216920_s_at	M27331	similar to T-cell receptor gamma chain C region PT-gamma-1/2	na	Hs.458347	NA::NA
	219014_at	NM_016619	placenta-specific 8	PLAC8	Hs.546392	4::-84369019
	210538_s_at	U37546	baculoviral IAP repeat-containing 3	BIRC3	Hs.127799	11::101693403
	217418_x_at	X12530	membrane-spanning 4-domains, subfamily A, member 1	MS4A1	Hs.438040	11::59979864
	210972_x_at	M15565	T cell receptor alpha locus	TRA@	Hs.546375	NA::NA
	209606_at	L06633	pleckstrin homology, Sec7 and coiled-coil domains, binding protein	PSCDBP	Hs.270	2::-158096639
	211144_x_at	M30894	similar to T-cell receptor gamma chain C region PT-gamma-1/2	na	Hs.458347	NA::NA
	213915_at	NM_005601	natural killer cell group 7 sequence	NKG7	Hs.10306	19::-56566685
	205758_at	AW006735	CD8 antigen, alpha polypeptide (p32)	CD8A	Hs.85258	2::-86923391
	212827_at	X17115	immunoglobulin heavy constant mu	IGHM	Hs.525648	NA::NA
	211339_s_at	D13720	IL2-inducible T-cell kinase	ITK	Hs.483938	5::156540484
	210356_x_at	BC002807	membrane-spanning 4-domains, subfamily A, member 1	MS4A1	Hs.438040	11::59979864
	210116_at	AF072930	SH2 domain protein 1A, Duncan's disease (lymphoproliferative syndrome)	SH2D1A	Hs.349094	X::123205728
	236280_at	AI225238	NA	NA	NA	NA::NA
	213888_s_at	AL022398	adenosine A2b receptor pseudogene	ADORA2BP	NA	NA::NA
	207651_at	NM_013308	G protein-coupled receptor 171	GPR171	Hs.159545	3::-152398317
	231776_at	NM_005442	eomesodermin homolog (Xenopus laevis)	EOMES	Hs.147279	3::-27732890
	209671_x_at	M12423	T cell receptor alpha locus	TRA@	Hs.546375	NA::NA
	231093_at	BF514552	Fc receptor-like protein 3	FCRH3	Hs.292449	1::-154461099
	206978_at	NM_000647	chemokine (C-C motif) receptor 2	CCR2	Hs.511794	3::46370643//3_random::870375
	209829_at	AB002384	chromosome 6 open reading frame 32	C6orf32	Hs.484915	6::-24947575
	236295_s_at	AA694067	NOD3 protein	NOD3	Hs.128357	16::-3531825
	217143_s_at	X06557	T cell receptor delta locus	TRD@	Hs.512047	NA::NA
	210140_at	AF031824	cystatin F (leukocystatin)	CST7	Hs.143212	20::24877865
	203528_at	NM_006378	sema domain, immunoglobulin domain (Ig), transmembrane domain (TM) and short cytoplasmic domain, (semaphorin) 4D	SEMA4D	Hs.511748	9::-89221705
	206150_at	NM_001242	tumor necrosis factor receptor superfamily, member 7	TNFRSF7	Hs.355307	12::6424326
	211902_x_at	L34703	T cell receptor alpha locus	TRA@	Hs.546375	NA::NA
pclust.252	212671_s_at	BG397856	major histocompatibility complex, class II, DQ alpha 1	HLA-DQA1	Hs.387679	6::32713160
	212588_at	Y00062	protein tyrosine phosphatase, receptor type, C	PTPRC	Hs.192039	1::195339881
	227266_s_at	BF679849	FYN binding protein (FYB-120/130)	FYB	Hs.370503	5::-39141114
	209823_x_at	M17955	major histocompatibility complex, class II, DQ beta 1	HLA-DQB1	Hs.409934	NA::NA
	211991_s_at	M27487	major histocompatibility complex, class II, DP alpha 1	HLA-DPA1	Hs.347270	6::-33140771
	208894_at	M60334	major histocompatibility complex, class II, DR alpha	HLA-DRA	Hs.520048	6::32515624
	210982_s_at	M60333	major histocompatibility complex, class II, DR alpha	HLA-DRA	Hs.520048	6::32515624
	215193_x_at	AJ297586	major histocompatibility complex, class II, DR beta 1	HLA-DRB1	Hs.520049	6::-32654526
	207238_s_at	NM_002838	protein tyrosine phosphatase, receptor type, C	PTPRC	Hs.192039	1::195339881
	226818_at	T64884	deltex 4 homolog (Drosophila)	DTX4	Hs.523696	NA::NA
	227346_at	AI741188	zinc finger protein, subfamily 1A, 1 (Ikaros)	ZNFN1A1	Hs.435949	7::50218438
	217478_s_at	X76775	major histocompatibility complex, class II, DM alpha	HLA-DMA	Hs.351279	6::-33024373
	209312_x_at	U65585	major histocompatibility complex, class II, DR beta 1	HLA-DRB1	Hs.520049	6::-32654526
	209083_at	U34690	coronin, actin binding protein, 1A	CORO1A	Hs.415067	16::30102448
	211656_x_at	M32577	major histocompatibility complex, class II, DQ beta 1	HLA-DQB1	Hs.409934	NA::NA
	201137_s_at	NM_002121	major histocompatibility complex, class II, DP beta 1	HLA-DPB1	Hs.485130	6::33151737
	204116_at	NM_000206	interleukin 2 receptor, gamma (severe combined immunodeficiency)	IL2RG	Hs.84	X::-70110279
	209619_at	K01144	CD74 antigen (invariant polypeptide of major histocompatibility complex, class II antigen-associated)	CD74	Hs.436568	5::-149761396
	202957_at	NM_005335	hematopoietic cell-specific Lyn substrate 1	HCLS1	Hs.14601	3::-122832936
	204192_at	NM_001774	CD37 antigen	CD37	Hs.166556	19::54530546
	205159_at	AV756141	colony stimulating factor 2 receptor, beta, low-affinity (granulocyte-macrophage)	CSF2RB	Hs.285401	22::35642721
	229723_at	BF591040	T-cell activation GTPase activating protein	TAGAP	Hs.529984	6::-159426437//6::-159430353
	204670_x_at	NM_002125	major histocompatibility complex, class II, DR beta 5	HLA-DRB5	Hs.534322	6::-32593133
	226841_at	BF590697	deltex 4 homolog (Drosophila)	DTX4	Hs.523696	NA::NA
	226641_at	AU157224	hypothetical protein DKFZp434D2328	LOC91526	Hs.432706	2::-197684755
	204118_at	NM_001778	CD48 antigen (B-cell membrane protein)	CD48	Hs.243564	1::-157461610
	205269_at	AI123251	lymphocyte cytosolic protein 2 (SH2 domain containing leukocyte protein of 76kDa)	LCP2	Hs.304475	5::-169607666
	203932_at	NM_002118	major histocompatibility complex, class II, DM beta	HLA-DMB	Hs.1162	6::-33010392
	204057_at	AI073984	interferon regulatory factor 8	IRF8	Hs.137427	16::84490274
	208306_x_at	NM_021983	major histocompatibility complex, class II, DR beta 4	HLA-DRB4	Hs.534322	6_hla_hap2::-3617
	204220_at	NM_004877	glia maturation factor, gamma	GMFG	Hs.5210	19::-44510841
	228869_at	AI081246	selectin ligand interactor cytoplasmic-1	SLIC1	Hs.460777	16::-49257970//16::-49264386
	228471_at	AA744636	hypothetical protein DKFZp434D2328	LOC91526	Hs.432706	2::-197684755
	218870_at	NM_018460	Rho GTPase activating protein 15	ARHGAP15	Hs.171011	2::143720694
pclust.55	211122_s_at	AF002985	chemokine (C-X-C motif) ligand 11	CXCL11	Hs.518814	4::-77312020
	203915_at	NM_002416	chemokine (C-X-C motif) ligand 9	CXCL9	Hs.77367	4::-77279801
	210163_at	AF030514	chemokine (C-X-C motif) ligand 11	CXCL11	Hs.518814	4::-77312020
	205890_s_at	NM_006398	ubiquitin D	UBD	Hs.44532	6::-29631386
	204533_at	NM_001565	chemokine (C-X-C motif) ligand 10	CXCL10	Hs.413924	4::-77299451
	231577_s_at	AW014593	guanylate binding protein 1, interferon-inducible, 67kDa	GBP1	Hs.62661	1::-89230025
	202269_x_at	BC002666	guanylate binding protein 1, interferon-inducible, 67kDa	GBP1	Hs.62661	1::-89230025
	202270_at	NM_002053	guanylate binding protein 1, interferon-inducible, 67kDa	GBP1	Hs.62661	1::-89230025
	209969_s_at	BC002704	signal transducer and activator of transcription 1, 91kDa	STAT1	Hs.470943	2::-191659381//2::-191665769
	1405_i_at	M21121	chemokine (C-C motif) ligand 5	CCL5	Hs.514821	17::-31222609
	229391_s_at	AV734646	similar to RIKEN cDNA A630077B13 gene// RIKEN cDNA 2810048G17	na	Hs.381220	NA::NA
	204655_at	NM_002985	chemokine (C-C motif) ligand 5	CCL5	Hs.514821	17::-31222609
	238581_at	BG271923	guanylate binding protein 5	GBP5	Hs.513726	1::-89438285
	235229_at	AI694413	NA	NA	NA	NA::NA
	229390_at	AV734646	similar to RIKEN cDNA A630077B13 gene// RIKEN cDNA 2810048G17	na	Hs.381220	NA::NA
	205569_at	NM_014398	lysosomal-associated membrane protein 3	LAMP3	Hs.518448	3::-184322705
	203828_s_at	NM_004221	natural killer cell transcript 4	NK4	Hs.943	16::3055313
	223502_s_at	AF134715	tumor necrosis factor (ligand) superfamily, member 13b	TNFSF13B	Hs.525157	13::107719977
	210164_at	J03189	granzyme B (granzyme 2, cytotoxic T-lymphocyte-associated serine esterase 1)	GZMB	Hs.1051	14::-24170003
	227609_at	AA633203	epithelial stromal interaction 1 (breast)	EPSTI1	Hs.546467	13::-42360121
	200887_s_at	NM_007315	signal transducer and activator of transcription 1, 91kDa	STAT1	Hs.470943	2::-191659381//2::-191665769
	223501_at	AW151360	tumor necrosis factor (ligand) superfamily, member 13b	TNFSF13B	Hs.525157	13::107719977
	206082_at	NM_006674	HLA complex P5	HCP5	Hs.520017	6::31538937
	229625_at	BG545653	guanylate binding protein 5	GBP5	Hs.513726	1::-89438285
	210029_at	M34455	indoleamine-pyrrole 2,3 dioxygenase	INDO	Hs.840	8::39890484
	214567_s_at	NM_003175	chemokine (C motif) ligand 1	XCL1	Hs.546295	1::165277513
	225973_at	AA573502	transporter 2, ATP-binding cassette, sub-family B (MDR/TAP)	TAP2	Hs.502	6::-32903125//6::-32897587
	227458_at	AI608902	programmed cell death 1 ligand 1	PDCD1LG1	Hs.521989	9::5440558
	204205_at	NM_021822	apolipoprotein B mRNA editing enzyme, catalytic polypeptide-like 3G	APOBEC3G	Hs.474853	22::37797635
	226474_at	AA005023	nucleotide-binding oligomerization domains 27	NOD27	Hs.528836	16::55612125
	202524_s_at	NM_014767	sparc/osteonectin, cwcv and kazal-like domains proteoglycan (testican) 2	SPOCK2	Hs.523009	10::-73488798
	200629_at	NM_004184	tryptophanyl-tRNA synthetase	WARS	Hs.497599	14::-99869877
	235175_at	BG260886	NA	NA	NA	NA::NA
	232375_at	AI539443	signal transducer and activator of transcription 1, 91kDa	STAT1	Hs.470943	2::-191659381//2::-191665769
	205495_s_at	NM_006433	granulysin	GNLY	Hs.105806	2::85833071//2::85833206
	200628_s_at	M61715	tryptophanyl-tRNA synthetase	WARS	Hs.497599	14::-99869877
	37145_at	M85276	granulysin	GNLY	Hs.105806	2::85833071//2::85833206
	206366_x_at	U23772	chemokine (C motif) ligand 1	XCL1	Hs.546295	1::165277513
pclust.150	205483_s_at	NM_005101	interferon, alpha-inducible protein (clone IFI-15K)	G1P2	Hs.458485	1::988945
	203153_at	NM_001548	interferon-induced protein with tetratricopeptide repeats 1	IFIT1	Hs.20315	10::91142357
	202411_at	NM_005532	interferon, alpha-inducible protein 27	IFI27	Hs.532634	14::93646831
	204439_at	NM_006820	interferon-induced protein 44	IFI44L	Hs.389724	1::78798169
	229450_at	AI075407	interferon-induced protein with tetratricopeptide repeats 3	IFIT3	Hs.47338	10::91077732
	202086_at	NM_002462	myxovirus (influenza virus) resistance 1, interferon-inducible protein p78 (mouse)	MX1	Hs.517307	21::41720023
	204415_at	NM_022873	interferon, alpha-inducible protein (clone IFI-6-16)	G1P3	Hs.523847	1::-27676722
	226702_at	AI742057	hypothetical protein LOC129607	LOC129607	Hs.7155	2::-6931100
	242625_at	AW189843	radical S-adenosyl methionine domain containing 2	RSAD2	Hs.17518	2::6968505
	214453_s_at	NM_006417	interferon-induced protein 44	IFI44	Hs.82316	1::78827536
	205552_s_at	NM_002534	2',5'-oligoadenylate synthetase 1, 40/46kDa	OAS1	Hs.524760	12::111807471//12::111807531
	213797_at	AI337069	radical S-adenosyl methionine domain containing 2	RSAD2	Hs.17518	2::6968505
	226757_at	AA131041	interferon-induced protein with tetratricopeptide repeats 2	IFIT2	Hs.437609	10::91051782
	219209_at	NM_022168	interferon induced with helicase C domain 1	IFIH1	Hs.163173	2::-162949096
	219352_at	NM_017912	hect domain and RLD 6	HERC6	Hs.529317	4::89657197
	204972_at	NM_016817	2'-5'-oligoadenylate synthetase 2, 69/71kDa	OAS2	Hs.414332	12::111879114
	218943_s_at	NM_014314	DEAD (Asp-Glu-Ala-Asp) box polypeptide 58	DDX58	Hs.190622	9::-32445704
	218400_at	NM_006187	2'-5'-oligoadenylate synthetase 3, 100kDa	OAS3	Hs.528634	12::111838968
	202869_at	NM_016816	2',5'-oligoadenylate synthetase 1, 40/46kDa	OAS1	Hs.524760	12::111807471//12::111807531
	228531_at	AA741307	sterile alpha motif domain containing 9	SAMD9	Hs.65641	7::-92373482
	214059_at	BE049439	interferon-induced protein 44	IFI44	Hs.82316	1::78827536
	219863_at	NM_016323	hect domain and RLD 5	HERC5	Hs.26663	4::89735484
	204747_at	NM_001549	interferon-induced protein with tetratricopeptide repeats 3	IFIT3	Hs.47338	10::91077732
	218986_s_at	NM_017631	hypothetical protein FLJ20035	FLJ20035	Hs.481141	4::-169512176
	202446_s_at	AI825926	phospholipid scramblase 1	PLSCR1	Hs.130759	3::-147715665
	209761_s_at	AA969194	SP110 nuclear body protein	SP110	Hs.145150	2::-230859156//2::-230866694
	202430_s_at	NM_021105	phospholipid scramblase 1	PLSCR1	Hs.130759	3::-147715665
	203595_s_at	N47725	interferon-induced protein with tetratricopeptide repeats 5	IFIT5	Hs.252839	10::91164418
	222793_at	AK023661	DEAD (Asp-Glu-Ala-Asp) box polypeptide 58	DDX58	Hs.190622	9::-32445704
	209762_x_at	AF280094	SP110 nuclear body protein	SP110	Hs.145150	2::-230859156//2::-230866694
pclust.34	203980_at	NM_001442	fatty acid binding protein 4, adipocyte	FABP4	Hs.391561	8::-82553480
	228766_at	AW299226	CD36 antigen (collagen type I receptor, thrombospondin receptor)	CD36	Hs.120949	7::79912607//7::79876173
	209613_s_at	M21692	alcohol dehydrogenase IB (class I), beta polypeptide	ADH1B	Hs.4	4::-100584706
	207175_at	NM_004797	adipocyte, C1Q and collagen domain containing	ACDC	Hs.80485	3::188043164
	209612_s_at	M24317	alcohol dehydrogenase IB (class I), beta polypeptide	ADH1B	Hs.4	4::-100584706
	209555_s_at	M98399	CD36 antigen (collagen type I receptor, thrombospondin receptor)	CD36	Hs.120949	7::79912607//7::79876173
	206488_s_at	NM_000072	CD36 antigen (collagen type I receptor, thrombospondin receptor)	CD36	Hs.120949	7::79912607//7::79876173
	203548_s_at	BF672975	lipoprotein lipase	LPL	Hs.180878	8::19841057
	205382_s_at	NM_001928	D component of complement (adipsin)	DF	Hs.155597	19::810664
	203549_s_at	NM_000237	lipoprotein lipase	LPL	Hs.180878	8::19841057
	205913_at	NM_002666	perilipin	PLIN	Hs.103253	15::-88008601
	213524_s_at	NM_015714	putative lymphocyte G0/G1 switch gene	G0S2	Hs.432132	1::206237159
	201540_at	NM_001449	four and a half LIM domains 1	FHL1	Hs.435369	X::134955199
	201348_at	NM_002084	glutathione peroxidase 3 (plasma)	GPX3	Hs.386793	5::150380111
	214091_s_at	AW149846	glutathione peroxidase 3 (plasma)	GPX3	Hs.386793	5::150380111
	235978_at	AI766029	fatty acid binding protein 4, adipocyte	FABP4	Hs.391561	8::-82553480
	205200_at	NM_003278	tetranectin (plasminogen binding protein)	TNA	Hs.476092	3::45042773
	49452_at	AI057637	hypothetical protein LOC283445	LOC283445	Hs.234898	NA::NA
	213451_x_at	BE044614	tenascin XB	TNXB	Hs.485104	6::-32116910
	204894_s_at	NM_003734	amine oxidase, copper containing 3 (vascular adhesion protein 1)	AOC3	Hs.198241	17::38256726
	216333_x_at	M25813	tenascin XB	TNXB	Hs.485104	6::-32116910
	222717_at	BF982174	serum deprivation response (phosphatidylserine binding protein)	SDPR	Hs.26530	2::-192525246
	43427_at	AI970898	hypothetical protein LOC283445	LOC283445	Hs.234898	NA::NA
	219689_at	NM_020163	semaphorin sem2	LOC56920	Hs.59729	3::-52442307
	208609_s_at	NM_019105	tenascin XB	TNXB	Hs.485104	6::-32116910
	205392_s_at	NM_004166	chemokine (C-C motif) ligand 15	CCL15	Hs.272493	17::-31334804//17::-31348776
	206093_x_at	NM_007116	tenascin XB	TNXB	Hs.485104	6::-32116910
	203851_at	NM_002178	insulin-like growth factor binding protein 6	IGFBP6	Hs.274313	12::51777702
	204482_at	NM_003277	claudin 5 (transmembrane protein deleted in velocardiofacial syndrome)	CLDN5	Hs.505337	22::-17885103
	219064_at	NM_030569	inter-alpha (globulin) inhibitor H5	ITIH5	Hs.498586	10::-7653373//10::-7641641
	205384_at	NM_005031	FXYD domain containing ion transport regulator 1 (phospholemman)	FXYD1	Hs.442498	19::40322231//19::40321571
	229487_at	W73890	early B-cell factor	EBF	Hs.308048	5::-158058006
	221928_at	AI057637	hypothetical protein LOC283445	LOC283445	Hs.234898	NA::NA
pclust.110	222722_at	AV700059	osteoglycin (osteoinductive factor, mimecan)	OGN	Hs.109439	9::-92225815
	228750_at	AI693516	NA	NA	NA	NA::NA
	212865_s_at	BF449063	collagen, type XIV, alpha 1 (undulin)	COL14A1	Hs.409662	8::121206532
	204719_at	NM_007168	ATP-binding cassette, sub-family A (ABC1), member 8	ABCA8	Hs.58351	17::-64375024
	238447_at	AA428240	RNA binding motif, single stranded interacting protein	RBMS3	Hs.221436	3::29297946
	219304_s_at	NM_025208	platelet derived growth factor D	PDGFD	Hs.352298	11::-103283127
	200795_at	NM_004684	SPARC-like 1 (mast9, hevin)	SPARCL1	Hs.62886	4::-88751668
	213519_s_at	AI078169	laminin, alpha 2 (merosin, congenital muscular dystrophy)	LAMA2	Hs.200841	6::129246034
	205407_at	NM_021111	reversion-inducing-cysteine-rich protein with kazal motifs	RECK	Hs.388918	9::36026915
	230130_at	AI692523	slit homolog 2 (Drosophila)	SLIT2	Hs.29802	4::19931503
	218901_at	NM_020353	phospholipid scramblase 4	PLSCR4	Hs.477869	3::-147392823
	241789_at	AW338699	RNA binding motif, single stranded interacting protein	RBMS3	Hs.221436	3::29297946
	206101_at	NM_001393	extracellular matrix protein 2, female organ and adipocyte specific	ECM2	Hs.117060	9::-92337153
	228827_at	AI217416	NA	NA	NA	NA::NA
	210517_s_at	AB003476	A kinase (PRKA) anchor protein (gravin) 12	AKAP12	Hs.371240	6::151653622//6::151738936
	235570_at	AW298235	NA	NA	NA	NA::NA
	205116_at	NM_000426	laminin, alpha 2 (merosin, congenital muscular dystrophy)	LAMA2	Hs.200841	6::129246034
	202920_at	BF726212	ankyrin 2, neuronal	ANK2	Hs.137367	4::114328473
	205529_s_at	NM_004349	core-binding factor, runt domain, alpha subunit 2// translocated to, 1// cyclin D-related	CBFA2T1	Hs.368431	8::-93040327
	210762_s_at	AF026219	deleted in liver cancer 1	DLC1	Hs.134296	8::-12985242//8::-13116454
	216840_s_at	AK026829	laminin, alpha 2 (merosin, congenital muscular dystrophy)	LAMA2	Hs.200841	6::129246034
	227419_x_at	AW964972	placenta-specific 9	PLAC9	Hs.204947	NA::NA
	225162_at	BG285417	SH3 domain protein D19	EVE1	Hs.519018	4::-152399043
	209550_at	U35139	necdin homolog (mouse)	NDN	Hs.50130	15::-21481646
	224822_at	AA524250	deleted in liver cancer 1	DLC1	Hs.134296	8::-12985242//8::-13116454
	205528_s_at	X79990	core-binding factor, runt domain, alpha subunit 2// translocated to, 1// cyclin D-related	CBFA2T1	Hs.368431	8::-93040327
	227529_s_at	BF511276	A kinase (PRKA) anchor protein (gravin) 12	AKAP12	Hs.371240	6::151653622//6::151738936
	228850_s_at	AI963304	slit homolog 2 (Drosophila)	SLIT2	Hs.29802	4::19931503
	209897_s_at	AF055585	slit homolog 2 (Drosophila)	SLIT2	Hs.29802	4::19931503
	226751_at	AW193693	chromosome 2 open reading frame 32	C2orf32	Hs.212885	2::-68431793
pclust.231	209541_at	AI972496	insulin-like growth factor 1 (somatomedin C)	IGF1	Hs.160562	12::-101292143
	209540_at	AU144912	insulin-like growth factor 1 (somatomedin C)	IGF1	Hs.160562	12::-101292143
	209763_at	AL049176	NA	NA	NA	NA::NA
	208335_s_at	NM_002036	Duffy blood group	FY	Hs.153381	1::155987582
	227646_at	BG435302	early B-cell factor	EBF	Hs.308048	5::-158058006
	204115_at	NM_004126	guanine nucleotide binding protein (G protein), gamma 11	GNG11	Hs.83381	7::93195749
	227874_at	AI635774	endomucin	EMCN	Hs.152913	4::-101676163
	202112_at	NM_000552	von Willebrand factor	VWF	Hs.440848	12::-5928307
	205619_s_at	NM_004527	mesenchyme homeo box 1	MEOX1	Hs.438	17::-39073285
	219563_at	NM_024633	chromosome 14 open reading frame 139	C14orf139	Hs.41502	14::-94943357
	222885_at	AF205940	endomucin	EMCN	Hs.152913	4::-101676163
	209542_x_at	M29644	insulin-like growth factor 1 (somatomedin C)	IGF1	Hs.160562	12::-101292143
	204677_at	NM_001795	cadherin 5, type 2, VE-cadherin (vascular epithelium)	CDH5	Hs.76206	16::64958063
	232204_at	AF208502	early B-cell factor	EBF	Hs.308048	5::-158058006
	230250_at	AI670852	protein tyrosine phosphatase, receptor type, B	PTPRB	Hs.434375	12::-69201230
	206201_s_at	NM_005924	mesenchyme homeo box 2 (growth arrest-specific homeo box)	MEOX2	Hs.527007	7::-15424076
	219436_s_at	NM_016242	endomucin	EMCN	Hs.152913	4::-101676163
	212950_at	BF941499	G protein-coupled receptor 116	GPR116	Hs.362806	6::-46928297
	219134_at	NM_022159	EGF, latrophilin and seven transmembrane domain containing 1	ELTD1	Hs.132314	NA::NA
	231773_at	BF002046	angiopoietin-like 1	ANGPTL1	Hs.546326	1::-175550327
	221747_at	AL046979	tensin	TNS	Hs.471381	2::-218493009
	236262_at	AA025351	NA	NA	NA	NA::NA
	244885_at	AI016316	NA	NA	NA	NA::NA
	200878_at	AF052094	endothelial PAS domain protein 1	EPAS1	Hs.468410	2::46436213
	226303_at	AA706788	phosphoglucomutase 5	PGM5	Hs.307835	9::68201368
	211577_s_at	M37484	insulin-like growth factor 1 (somatomedin C)	IGF1	Hs.160562	12::-101292143
pclust.243	213975_s_at	AV711904	lysozyme (renal amyloidosis)	LYZ	Hs.524579	12::68028430
	206134_at	NM_014479	ADAM-like, decysin 1	ADAMDEC1	Hs.521459	8::24297915
	212587_s_at	AI809341	protein tyrosine phosphatase, receptor type, C	PTPRC	Hs.192039	1::195339881
	219386_s_at	NM_020125	SLAM family member 8	SLAMF8	Hs.438683	1::156609673
	202902_s_at	NM_004079	cathepsin S	CTSS	Hs.181301	1::-147515623
	203868_s_at	NM_001078	vascular cell adhesion molecule 1	VCAM1	Hs.109225	1::100897317
	206715_at	NM_012252	transcription factor EC	TFEC	Hs.125962	7::-115173976
	229937_x_at	AI681260	leukocyte immunoglobulin-like receptor, subfamily B (with TM and ITIM domains), member 1	LILRB1	Hs.534393	19::59820440
	229560_at	AW872374	NA	NA	NA	NA::NA
	226436_at	N49935	Ras association (RalGDS/AF-6) domain family 4	RASSF4	Hs.522895	10::44775224
	229437_at	BG231961	BIC transcript	BIC	Hs.388313	NA::NA
	230966_at	AI859620	nucleoporin 62kDa	NUP62	Hs.467133	19::-55101893
	211795_s_at	AF198052	FYN binding protein (FYB-120/130)	FYB	Hs.370503	5::-39141114
	202644_s_at	NM_006290	tumor necrosis factor, alpha-induced protein 3	TNFAIP3	Hs.211600	6::138230273
	210895_s_at	L25259	CD86 antigen (CD28 antigen ligand 2, B7-2 antigen)	CD86	Hs.171182	3::123279439//3::123256910
	203923_s_at	NM_000397	cytochrome b-245, beta polypeptide (chronic granulomatous disease)	CYBB	Hs.292356	X::37395536
	226459_at	AW575754	phosphoinositide-3-kinase adaptor protein 1	PIK3AP1	Hs.310456	10::-98343060
	202643_s_at	AI738896	tumor necrosis factor, alpha-induced protein 3	TNFAIP3	Hs.211600	6::138230273
	203879_at	U86453	phosphoinositide-3-kinase, catalytic, delta polypeptide	PIK3CD	Hs.518451	1::9646068
	203922_s_at	AI308863	cytochrome b-245, beta polypeptide (chronic granulomatous disease)	CYBB	Hs.292356	X::37395536
pclust.521	203358_s_at	NM_004456	enhancer of zeste homolog 2 (Drosophila)	EZH2	Hs.444082	7::-147942122
	229490_s_at	AW271106	NA	NA	NA	NA::NA
	202580_x_at	NM_021953	forkhead box M1	FOXM1	Hs.239	12::-2837110
	204146_at	BE966146	RAD51 associated protein 1	RAD51AP1	Hs.504550	12::4518316
	200783_s_at	NM_005563	stathmin 1/oncoprotein 18	STMN1	Hs.209983	1::-25910750
	203693_s_at	NM_001949	E2F transcription factor 3	E2F3	Hs.269408	6::20510376
	219978_s_at	NM_018454	nucleolar and spindle associated protein 1	NUSAP1	Hs.511093	15::39412379//15::39412447
	218662_s_at	NM_022346	chromosome condensation protein G	HCAP-G	Hs.479270	4::17488793
	223307_at	BC002551	cell division cycle associated 3	CDCA3	Hs.524216	12::-6828253
	209172_s_at	U30872	centromere protein F, 350/400ka (mitosin)	CENPF	Hs.497741	1::211164926
	203625_x_at	BG105365	S-phase kinase-associated protein 2 (p45)	SKP2	Hs.23348	5::36187945
	218663_at	NM_022346	chromosome condensation protein G	HCAP-G	Hs.479270	4::17488793
	204244_s_at	NM_006716	activator of S phase kinase	ASK	Hs.489037	7::87150194
	229538_s_at	AW271106	NA	NA	NA	NA::NA
	222039_at	AA292789	hypothetical protein LOC146909	LOC146909	Hs.135094	NA::NA
	235425_at	AW965339	shugoshin-like 2 (S. pombe)	SGOL2	Hs.44269	2::201216462
	209464_at	AB011446	aurora kinase B	AURKB	Hs.442658	17::-8048781
	204315_s_at	AI340239	G-2 and S-phase expressed 1	GTSE1	Hs.475140	22::45013330
	201584_s_at	NM_005804	DEAD (Asp-Glu-Ala-Asp) box polypeptide 39	DDX39	Hs.311609	19::-14380632
pclust.43	215176_x_at	AW404894	NA	NA	NA	NA::NA
	211645_x_at	M85256	NA	NA	NA	NA::NA
	211644_x_at	L14458	NA	NA	NA	NA::NA
	214768_x_at	BG540628	NA	NA	NA	NA::NA
	216510_x_at	AB035175	immunoglobulin heavy constant mu	IGHM	Hs.525648	NA::NA
	214777_at	BG482805	immunoglobulin kappa constant	IGKC	Hs.449621	NA::NA
	209374_s_at	BC001872	immunoglobulin heavy constant mu	IGHM	Hs.525648	NA::NA
	216576_x_at	AF103529	immunoglobulin kappa constant	IGKC	Hs.449621	NA::NA
	216491_x_at	U80139	immunoglobulin heavy constant mu	IGHM	Hs.525648	NA::NA
	234764_x_at	U96394	immunoglobulin lambda locus	IGL@	Hs.458262	NA::NA
	216401_x_at	AJ408433	NA	NA	NA	NA::NA
	211637_x_at	L23516	immunoglobulin heavy constant mu	IGHM	Hs.525648	NA::NA
	211634_x_at	M24669	immunoglobulin heavy constant mu	IGHM	Hs.525648	NA::NA
	217148_x_at	AJ249377	immunoglobulin lambda joining 3	IGLJ3	Hs.517453	NA::NA
	217378_x_at	X51887	immunoglobulin kappa variable 1/OR2-108	IGKV1OR2-108	NA	NA::NA
	211643_x_at	L14457	immunoglobulin kappa variable 3D-15	IGKV3D-15	NA	NA::NA
	211635_x_at	M24670	immunoglobulin heavy constant mu	IGHM	Hs.525648	NA::NA
	211798_x_at	AB001733	immunoglobulin lambda joining 3	IGLJ3	Hs.517453	NA::NA
	216557_x_at	U92706	NA	NA	NA	NA::NA
	217281_x_at	AJ239383	NA	NA	NA	NA::NA
	214973_x_at	AJ275469	immunoglobulin heavy constant gamma 3 (G3m marker)	IGHG3	Hs.525646	NA::NA
	216207_x_at	AW408194	immunoglobulin kappa variable 1D-13	IGKV1D-13	Hs.390427	NA::NA
	214916_x_at	BG340548	immunoglobulin heavy constant mu	IGHM	Hs.525648	NA::NA
	211650_x_at	L34164	immunoglobulin heavy constant mu	IGHM	Hs.525648	NA::NA
	216984_x_at	D84143	immunoglobulin lambda joining 3	IGLJ3	Hs.517453	NA::NA
	205267_at	NM_006235	POU domain, class 2, associating factor 1	POU2AF1	Hs.2407	11::-110728191
	217480_x_at	M20812	immunoglobulin kappa variable 1/OR15-118	IGKV1OR15-118	NA	NA::NA
	215214_at	H53689	immunoglobulin lambda joining 3	IGLJ3	Hs.517453	NA::NA
	211881_x_at	AB014341	immunoglobulin lambda joining 3	IGLJ3	Hs.517453	NA::NA
	216560_x_at	D87021	immunoglobulin lambda variable 3-10	IGLV3-10	NA	NA::NA
	211641_x_at	L06101	immunoglobulin heavy constant gamma 3 (G3m marker)	IGHG3	Hs.525646	NA::NA
	217258_x_at	AF043583	NA	NA	NA	NA::NA
	217227_x_at	X93006	immunoglobulin lambda locus	IGL@	Hs.458262	NA::NA
	217179_x_at	X79782	immunoglobulin lambda locus	IGL@	Hs.458262	NA::NA
	215949_x_at	BF002659	immunoglobulin heavy constant gamma 3 (G3m marker)	IGHG3	Hs.525646	NA::NA
	217235_x_at	D84140	immunoglobulin lambda joining 3	IGLJ3	Hs.517453	NA::NA
	211633_x_at	M24668	immunoglobulin heavy constant gamma 1 (G1m marker)	IGHG1	Hs.375600	NA::NA
	217157_x_at	AF103530	immunoglobulin kappa constant	IGKC	Hs.449621	NA::NA
	216853_x_at	AF234255	immunoglobulin lambda joining 3	IGLJ3	Hs.517453	NA::NA
	211908_x_at	M87268	immunoglobulin heavy constant mu	IGHM	Hs.525648	NA::NA
	234884_x_at	L21961	immunoglobulin lambda locus	IGL@	Hs.458262	NA::NA
	237625_s_at	BG548679	immunoglobulin kappa variable 1-5	IGKV1-5	Hs.449621	NA::NA
	211868_x_at	AJ225092	NA	NA	NA	NA::NA
	234366_x_at	AF103591	immunoglobulin lambda joining 3	IGLJ3	Hs.517453	NA::NA
	215946_x_at	AL022324	immunoglobulin lambda-like polypeptide 1	IGLL1	Hs.348935	22::-22239865
	213502_x_at	AA398569	similar to bK246H3.1 (immunoglobulin lambda-like polypeptide 1, pre-B-cell specific)	LOC91316	Hs.407693	NA::NA
	211639_x_at	L23518	immunoglobulin heavy constant mu	IGHM	Hs.525648	NA::NA
	216541_x_at	AJ275397	NA	NA	NA	NA::NA
	216542_x_at	AJ275355	NA	NA	NA	NA::NA
	223565_at	AF151024	proapoptotic caspase adaptor protein	PACAP	Hs.409563	5::-138751082
	211640_x_at	L23519	immunoglobulin heavy constant mu	IGHM	Hs.525648	NA::NA
	206641_at	NM_001192	tumor necrosis factor receptor superfamily, member 17	TNFRSF17	Hs.2556	16::11966464
	224342_x_at	L14452	immunoglobulin lambda locus	IGL@	Hs.458262	NA::NA
	221286_s_at	NM_016459	proapoptotic caspase adaptor protein	PACAP	Hs.409563	5::-138751082
	216365_x_at	AF047245	immunoglobulin lambda locus	IGL@	Hs.458262	NA::NA
	216412_x_at	AF043584	NA	NA	NA	NA::NA
	216829_at	X72475	immunoglobulin kappa constant	IGKC	Hs.449621	NA::NA
	231647_s_at	AW241983	immunoglobulin superfamily receptor translocation associated 2	IRTA2	Hs.415950	1::-154296239
	205049_s_at	NM_001783	CD79A antigen (immunoglobulin-associated alpha)	CD79A	Hs.79630	19::47073178
pclust.59	219087_at	NM_017680	asporin (LRR class 1)	ASPN	Hs.435655	9::-92298045
	205713_s_at	NM_000095	cartilage oligomeric matrix protein	COMP	Hs.1584	19::-18754583
	226237_at	AL359062	collagen, type VIII, alpha 1	COL8A1	Hs.134830	3::100840143
	231766_s_at	U73778	collagen, type XII, alpha 1	COL12A1	Hs.101302	6::-75850762
	231879_at	AL096771	collagen, type XII, alpha 1	COL12A1	Hs.101302	6::-75850762
	229802_at	AA147884	WNT1 inducible signaling pathway protein 1	WISP1	Hs.492974	8::134272493
	211571_s_at	D32039	chondroitin sulfate proteoglycan 2 (versican)	CSPG2	Hs.443681	5::82803338
	215646_s_at	R94644	chondroitin sulfate proteoglycan 2 (versican)	CSPG2	Hs.443681	5::82803338
	226930_at	AI345957	fibronectin type III domain containing 1	FNDC1	Hs.520525	NA::NA
	213909_at	AU147799	leucine rich repeat containing 15	LRRC15	Hs.288467	3::-195557280
	217430_x_at	Y15916	collagen, type I, alpha 1	COL1A1	Hs.172928	17::-45616455
	225664_at	AA788946	collagen, type XII, alpha 1	COL12A1	Hs.101302	6::-75850762
	221900_at	AI806793	collagen, type VIII, alpha 2	COL8A2	Hs.353001	1::-36229938
	203417_at	NM_017459	microfibrillar-associated protein 2	MFAP2	Hs.389137	1::-17046306
	226769_at	AI802391	similar to RIKEN cDNA 1110018M03	LOC387758	Hs.32478	11::26972203
	235821_at	AI917494	WNT1 inducible signaling pathway protein 1	WISP1	Hs.492974	8::134272493
	223378_at	AA705182	GLIS family zinc finger 2	GLIS2	Hs.435483	16::4322225
	220988_s_at	NM_030945	NA	NA	NA	NA::NA
	52651_at	AI806793	collagen, type VIII, alpha 2	COL8A2	Hs.353001	1::-36229938
	219773_at	NM_016931	NADPH oxidase 4	NOX4	Hs.371036	11::-88699159
pclust.181	219140_s_at	NM_006744	retinol binding protein 4, plasma	RBP4	Hs.50223	10::-95341583
	210298_x_at	AF098518	four and a half LIM domains 1	FHL1	Hs.435369	X::134955199
	225424_at	AB046780	glycerol-3-phosphate acyltransferase, mitochondrial	GPAM	Hs.42586	10::-113899611
	201539_s_at	U29538	four and a half LIM domains 1	FHL1	Hs.435369	X::134955199
	210299_s_at	AF063002	four and a half LIM domains 1	FHL1	Hs.435369	X::134955199
	207092_at	NM_000230	leptin (obesity homolog, mouse)	LEP	Hs.194236	7::127475281
	215695_s_at	U94357	glycogenin 2	GYG2	Hs.541209	X::2740223
	225420_at	AV699379	glycerol-3-phosphate acyltransferase, mitochondrial	GPAM	Hs.42586	10::-113899611
	228409_at	T62068	KIAA1881	KIAA1881	Hs.187449	NA::NA
	214505_s_at	AF220153	four and a half LIM domains 1	FHL1	Hs.435369	X::134955199
	226064_s_at	AW469523	diacylglycerol O-acyltransferase homolog 2 (mouse)	DGAT2	Hs.334305	11::75157455
	229778_at	BE326710	hypothetical protein MGC10946	MGC10946	Hs.130692	12::21570522
	213706_at	AI368018	glycerol-3-phosphate dehydrogenase 1 (soluble)	GPD1	Hs.524418	12::48784067
	210964_s_at	U94364	glycogenin 2	GYG2	Hs.541209	X::2740223
	219398_at	NM_022094	cell death-inducing DFFA-like effector c	CIDEC	Hs.375023	3::-9883398
	221295_at	NM_001279	cell death-inducing DFFA-like effector a	CIDEA	Hs.249129	18::12244369//18::12244787
	224327_s_at	AB048286	diacylglycerol O-acyltransferase homolog 2 (mouse)	DGAT2	Hs.334305	11::75157455
	208510_s_at	NM_015869	peroxisome proliferative activated receptor, gamma	PPARG	Hs.162646	3::12304423//3::12367958//3::12305588
	208383_s_at	NM_002591	phosphoenolpyruvate carboxykinase 1 (soluble)	PCK1	Hs.1872	20::55569542
	208186_s_at	NM_005357	lipase, hormone-sensitive	LIPE	Hs.95351	19::-47597505
pclust.146	209398_at	BC002649	histone 1, H1c	HIST1H1C	Hs.7644	6::-26163946
	210387_at	BC001131	histone 1, H2bg	HIST1H2BG	Hs.352109	6::-26324406
	214455_at	NM_003526	histone 1, H2bc	HIST1H2BC	Hs.546314	6::-26231673
	208180_s_at	NM_003543	histone 1, H4h	HIST1H4H	Hs.421737	6::-26393332
	208579_x_at	NM_017445	H2B histone family, member S	H2BFS	Hs.473961	21::43809547
	206110_at	NM_003536	histone 1, H3h	HIST1H3H	Hs.70937	6::27885820
	232035_at	BE740761	histone 1, H4h	HIST1H4H	Hs.421737	6::-26393332
	236193_at	AA037483	NA	NA	NA	NA::NA
	208546_x_at	NM_003524	histone 1, H2bh	HIST1H2BH	Hs.247815	6::26359857
	214472_at	NM_003530	histone 1, H3d	HIST1H3D	Hs.532144	6::-26304990
	214469_at	NM_021052	histone 1, H2ae	HIST1H2AE	Hs.121017	6::26325126
	209806_at	BC000893	histone 1, H2bk	HIST1H2BK	Hs.437275	6::-27214051
	208527_x_at	NM_003523	histone 1, H2be	HIST1H2BE	Hs.534369	6::26292002
	222067_x_at	AL353759	histone 1, H1e	HIST1H1E	Hs.248133	6::26264537
	208490_x_at	NM_003522	histone 1, H2bf	HIST1H2BF	Hs.182137	6::26307765
	239669_at	AW006409	NA	NA	NA	NA::NA
	215779_s_at	BE271470	histone 1, H2bg	HIST1H2BG	Hs.352109	6::-26324406
	208523_x_at	NM_003525	histone 1, H2bi	HIST1H2BI	NA	6::26381182
pclust.373	202953_at	NM_000491	complement component 1, q subcomponent, beta polypeptide	C1QB	Hs.8986	1::22731192
	225353_s_at	AI184968	complement component 1, q subcomponent, gamma polypeptide	C1QG	Hs.467753	1::22715452
	204006_s_at	NM_000570	Fc fragment of IgG, low affinity IIIb, receptor for (CD16)	FCGR3B	Hs.372679	1::-158324670
	204122_at	NM_003332	TYRO protein tyrosine kinase binding protein	TYROBP	Hs.515369	19::-41087143
	218232_at	NM_015991	complement component 1, q subcomponent, alpha polypeptide	C1QA	Hs.9641	1::22709405
	201720_s_at	AI589086	lysosomal associated multispanning membrane protein 5	LAPTM5	Hs.371021	1::-30874408
	201422_at	NM_006332	interferon, gamma-inducible protein 30	IFI30	Hs.14623	19::18145578
	204232_at	NM_004106	Fc fragment of IgE, high affinity I, receptor for// gamma polypeptide	FCER1G	Hs.433300	1::157998159
	201743_at	NM_000591	CD14 antigen	CD14	Hs.163867	5::-139991504
	201721_s_at	NM_006762	lysosomal associated multispanning membrane protein 5	LAPTM5	Hs.371021	1::-30874408
	208018_s_at	NM_002110	hemopoietic cell kinase	HCK	Hs.126521	20::30103717
	214511_x_at	L03419	Fc-gamma receptor I B2	LOC440607	Hs.534956	1::-120639175
	230741_at	AI655467	NA	NA	NA	NA::NA
	235458_at	AW025572	hepatitis A virus cellular receptor 2	HAVCR2	Hs.155111	5::-156445420
	216950_s_at	X14355	Fc fragment of IgG, high affinity Ia, receptor for (CD64)	FCGR1A	Hs.77424	1::146567360
pclust.201	213906_at	AW592266	v-myb myeloblastosis viral oncogene homolog (avian)-like 1	MYBL1	Hs.445898	NA::NA
	222740_at	AI925583	ATPase family, AAA domain containing 2	ATAD2	Hs.370834	8::-124401921
	218009_s_at	NM_003981	protein regulator of cytokinesis 1	PRC1	Hs.459362	15::-89310272
	218782_s_at	NM_014109	ATPase family, AAA domain containing 2	ATAD2	Hs.370834	8::-124401921
	205034_at	NM_004702	cyclin E2	CCNE2	Hs.408658	8::-95961630
	228401_at	AI656807	ATPase family, AAA domain containing 2	ATAD2	Hs.370834	8::-124401921
	206102_at	NM_021067	KIAA0186 gene product	KIAA0186	Hs.360033	NA::NA
	235266_at	AI139629	ATPase family, AAA domain containing 2	ATAD2	Hs.370834	8::-124401921
	201202_at	NM_002592	proliferating cell nuclear antigen	PCNA	Hs.147433	20::-5043598
	213007_at	W74442	hypothetical protein FLJ10719	FLJ10719	Hs.513126	15::87618450
	204510_at	NM_003503	CDC7 cell division cycle 7 (S. cerevisiae)	CDC7	Hs.533573	1::91678464
	213008_at	BG403615	hypothetical protein FLJ10719	FLJ10719	Hs.513126	15::87618450
	201111_at	AF053641	CSE1 chromosome segregation 1-like (yeast)	CSE1L	Hs.90073	20::47096244
	201930_at	NM_005915	MCM6 minichromosome maintenance deficient 6 (MIS5 homolog, S. pombe) (S. cerevisiae)	MCM6	Hs.444118	2::-136430929
	203856_at	NM_003384	vaccinia related kinase 1	VRK1	Hs.422662	14::96333467
	226456_at	AW138157	hypothetical protein MGC24665	MGC24665	Hs.347524	16::11346811
	210766_s_at	AF053640	CSE1 chromosome segregation 1-like (yeast)	CSE1L	Hs.90073	20::47096244
pclust.968	203207_s_at	BF214329	likely ortholog of chicken chondrocyte protein with a poly-proline region	CHPPR	Hs.521608	8::66719527
	231784_s_at	AK001874	DKFZP564O0463 protein	DKFZP564O0463	Hs.532265	8::104496117
	218049_s_at	NM_014078	mitochondrial ribosomal protein L13	MRPL13	Hs.333823	8::-121477264
	201772_at	NM_015878	ornithine decarboxylase antizyme inhibitor	OAZIN	Hs.459106	8::-103909226
	202635_s_at	NM_005034	polymerase (RNA) II (DNA directed) polypeptide K, 7.0kDa	POLR2K	Hs.351475	8::101232056
	202824_s_at	NM_005648	transcription elongation factor B (SIII), polypeptide 1 (15kDa, elongin C)	TCEB1	Hs.546305	8::-75021187
	200608_s_at	NM_006265	RAD21 homolog (S. pombe)	RAD21	Hs.81848	8::-117927354
	225676_s_at	BE409290	DKFZP564O0463 protein	DKFZP564O0463	Hs.532265	8::104496117
	203208_s_at	NM_014637	likely ortholog of chicken chondrocyte protein with a poly-proline region	CHPPR	Hs.521608	8::66719527
	218185_s_at	NM_018120	armadillo repeat containing 1	ARMC1	Hs.269542	8::-66677628
	212250_at	AV700332	LYRIC/3D3	LYRIC	Hs.377155	8::98725582
	212461_at	BF793951	ornithine decarboxylase antizyme inhibitor	OAZIN	Hs.459106	8::-103909226
	219060_at	NM_018024	hypothetical protein FLJ10204	FLJ10204	Hs.18029	8::124498145
	219449_s_at	NM_017866	hypothetical protein FLJ20533	FLJ20533	Hs.106650	8::75050997
	221020_s_at	NM_030780	mitochondrial folate transporter/carrier	MFTC	Hs.208425	8::-104480042
pclust.3	228241_at	AI827789	breast cancer membrane protein 11	BCMP11	Hs.100686	7::-16672270
	205225_at	NM_000125	estrogen receptor 1	ESR1	Hs.208124	6::152220799
	227198_at	AW085505	lymphoid nuclear protein related to AF4	LAF4	Hs.444414	2::-99626333
	209602_s_at	AI796169	GATA binding protein 3	GATA3	Hs.524134	10::8136672
	209603_at	AI796169	GATA binding protein 3	GATA3	Hs.524134	10::8136672
	209604_s_at	BC003070	GATA binding protein 3	GATA3	Hs.524134	10::8136672
	212956_at	AI348094	KIAA0882 protein	KIAA0882	Hs.480819	4::-141899541
	222760_at	BG290193	hypothetical protein FLJ14299	FLJ14299	Hs.288042	8::37672458
	212960_at	BE646554	KIAA0882 protein	KIAA0882	Hs.480819	4::-141899541
	208682_s_at	AF126181	melanoma antigen, family D, 2	MAGED2	Hs.522665	X::54717817//X::54717191//X::54718513
	226939_at	AI202327	cytoplasmic polyadenylation element binding protein 2	CPEB2	Hs.374216	4::14681790
	213627_at	AI924630	melanoma antigen, family D, 2	MAGED2	Hs.522665	X::54717817//X::54717191//X::54718513
	234998_at	N57510	NA	NA	NA	NA::NA
	202908_at	NM_006005	Wolfram syndrome 1 (wolframin)	WFS1	Hs.518602	4::6389648
	200864_s_at	NM_004663	RAB11A, member RAS oncogene family	RAB11A	Hs.321541	15::63948849
	212441_at	D86985	KIAA0232 gene product	KIAA0232	Hs.79276	4::6902538
pclust.196	203453_at	NM_001038	sodium channel, nonvoltage-gated 1 alpha	SCNN1A	Hs.130989	12::-6326275
	204667_at	NM_004496	forkhead box A1	FOXA1	Hs.163484	14::-37128941
	223423_at	BC000181	G protein-coupled receptor 160	GPR160	Hs.231320	3::171239404
	227522_at	AA209487	NA	NA	NA	NA::NA
	235144_at	AA826324	RAS and EF hand domain containing	RASEF	Hs.129136	9::-82826877
	200862_at	NM_014762	24-dehydrocholesterol reductase	DHCR24	Hs.498727	1::-55027320
	226961_at	AI347918	hypothetical protein LOC222171	LOC222171	Hs.91109	7::29376666
	200670_at	NM_005080	X-box binding protein 1	XBP1	Hs.437638	22::-27515102
	219648_at	NM_018000	whn-dependent transcript 2	FLJ10116	Hs.79741	2::-216633033
	219734_at	NM_017699	SID1 transmembrane family, member 1	SIDT1	Hs.272416	3::114734182
	228067_at	AW249666	similar to 2010300C02Rik protein	MGC42367	Hs.469398	2::-98868826
	201862_s_at	NM_004735	leucine rich repeat (in FLII) interacting protein 1	LRRFIP1	Hs.471779	2::238382928
pclust.408	227070_at	W63754	gycosyltransferase	LOC83468	Hs.159993	12::-102885231
	232458_at	AU146808	collagen, type III, alpha 1 (Ehlers-Danlos syndrome type IV, autosomal dominant)	COL3A1	Hs.443625	2::189664604
	225782_at	AW027333	hypothetical LOC400047	na	Hs.368986	NA::NA
	209335_at	AI281593	decorin	DCN	Hs.156316	12::-90041503
	229218_at	AA628535	collagen, type I, alpha 2	COL1A2	Hs.489142	7::93668523
	228481_at	BG541187	NA	NA	NA	NA::NA
	212764_at	AI806174	hypothetical protein LOC220930	LOC220930	Hs.124503	NA::NA
	205559_s_at	NM_006200	proprotein convertase subtilisin/kexin type 5	PCSK5	Hs.368542	9::75735174
	232568_at	AU145658	hypothetical protein MGC24103	MGC24103	Hs.435309	NA::NA
	213891_s_at	AI927067	transcription factor 4	TCF4	Hs.200285	18::-51045966
	209651_at	BC001830	transforming growth factor beta 1 induced transcript 1	TGFB1I1	Hs.513530	16::31392026
	212386_at	BF592782	transcription factor 4	TCF4	Hs.200285	18::-51045966
	203753_at	NM_003199	transcription factor 4	TCF4	Hs.200285	18::-51045966
	212387_at	BG495771	transcription factor 4	TCF4	Hs.200285	18::-51045966
	222146_s_at	AK026674	transcription factor 4	TCF4	Hs.200285	18::-51045966
	202191_s_at	BE439987	growth arrest-specific 7	GAS7	Hs.462214	17::-9754650
pclust.435	201195_s_at	AB018009	solute carrier family 7 (cationic amino acid transporter, y+ system), member 5	SLC7A5	Hs.513797	16::-86421130
	226936_at	BG492359	NA	NA	NA	NA::NA
	226473_at	BE514414	hypothetical protein MGC10561	MGC10561	Hs.368410	17::75366587
	228069_at	AL138828	family with sequence similarity 54, member A	FAM54A	Hs.121536	6::-136593860
	224839_s_at	BG328998	glutamic pyruvate transaminase (alanine aminotransferase) 2	GPT2	Hs.460693	16::45475808
	223296_at	BC004991	mitochondrial carrier protein	MGC4399	Hs.443826	1::9533823
	228955_at	AL041761	NA	NA	NA	NA::NA
	229097_at	AI813331	NA	NA	NA	NA::NA
	213523_at	AI671049	cyclin E1	CCNE1	Hs.244723	19::34994740//19::34995400
	204203_at	NM_001806	CCAAT/enhancer binding protein (C/EBP), gamma	CEBPG	Hs.429666	19::38556448
	220239_at	NM_018846	kelch-like 7 (Drosophila)	KLHL7	Hs.385861	7::22918641
	208433_s_at	NM_017522	low density lipoprotein receptor-related protein 8, apolipoprotein e receptor	LRP8	Hs.444637	1::-53423232//1::-53424260
	219555_s_at	NM_018455	uncharacterized bone marrow protein BM039	BM039	Hs.283532	16::79597657
	217499_x_at	AW874308	olfactory receptor, family 7, subfamily E, member 38 pseudogene	OR7E38P	Hs.512431	NA::NA
pclust.606	203065_s_at	NM_001753	caveolin 1, caveolae protein, 22kDa	CAV1	Hs.74034	7::115758789
	212097_at	AU147399	caveolin 1, caveolae protein, 22kDa	CAV1	Hs.74034	7::115758789
	226931_at	AU151239	ARG99 protein	ARG99	Hs.401954	12::-29550181
	218656_s_at	NM_005780	lipoma HMGIC fusion partner	LHFP	Hs.507798	13::-38815029
	226322_at	BF109231	ARG99 protein	ARG99	Hs.401954	12::-29550181
	221748_s_at	AL046979	tensin	TNS	Hs.471381	2::-218493009
	228698_at	AI808807	SRY (sex determining region Y)-box 7	SOX7	Hs.213194	8::-10618688
	206481_s_at	NM_001290	LIM domain binding 2	LDB2	Hs.23748	4::-16179434
	235489_at	AI583530	ras homolog gene family, member J	RHOJ	Hs.525389	14::62740897
	210946_at	AF014403	phosphatidic acid phosphatase type 2A	PPAP2A	Hs.435122	5::-54756441
	239262_at	AI498395	NA	NA	NA	NA::NA
	209147_s_at	AB000888	phosphatidic acid phosphatase type 2A	PPAP2A	Hs.435122	5::-54756441
	228728_at	BF724137	hypothetical protein FLJ21986	FLJ21986	Hs.189652	7::120222746
	229127_at	BF195118	junctional adhesion molecule 2	JAM2	Hs.517227	21::25933459
	204154_at	NM_001801	cysteine dioxygenase, type I	CDO1	Hs.442378	5::-115168330
pclust.745	203131_at	NM_006206	platelet-derived growth factor receptor, alpha polypeptide	PDGFRA	Hs.74615	4::54936129
	207480_s_at	NM_020149	Meis1, myeloid ecotropic viral integration site 1 homolog 2 (mouse)	MEIS2	Hs.510989	15::-34970524
	225627_s_at	AK024256	KIAA1573 protein	KIAA1573	Hs.443891	1::64683618
	229830_at	AW205919	platelet-derived growth factor alpha polypeptide	PDGFA	Hs.521331	7_random::-671651
	225990_at	W72626	brother of CDO	BOC	Hs.528033	3::114414064
	204011_at	NM_005842	sprouty homolog 2 (Drosophila)	SPRY2	Hs.18676	13::-79808114
	227239_at	AV734839	NA	NA	NA	NA::NA
	225975_at	AW189885	protocadherin 18	PCDH18	Hs.518989	4::-138798439
	228416_at	AI149508	origin recognition complex, subunit 4-like (yeast)	ORC4L	Hs.470174	2::-148525463
	204235_s_at	AF200715	GULP, engulfment adaptor PTB domain containing 1	GULP1	Hs.470887	2::188982895
	204237_at	NM_016315	GULP, engulfment adaptor PTB domain containing 1	GULP1	Hs.470887	2::188982895
	205463_s_at	NM_002607	platelet-derived growth factor alpha polypeptide	PDGFA	Hs.521331	7_random::-671651
	226908_at	AI627704	leucine-rich repeats and immunoglobulin-like domains 3	LRIG3	Hs.253736	12::-57552204
	225450_at	AI433831	angiomotin like 1	AMOTL1	Hs.503594	11::94141184
	226844_at	AI375115	NA	NA	NA	NA::NA
pclust.62	203963_at	NM_001218	carbonic anhydrase XII	CA12	Hs.210995	15::-61402783
	215867_x_at	AL050025	adaptor-related protein complex 1, gamma 1 subunit	AP1G1	Hs.461253	16::-70320415
	214164_x_at	BF752277	carbonic anhydrase XII	CA12	Hs.210995	15::-61402783
	204508_s_at	BC001012	carbonic anhydrase XII	CA12	Hs.210995	15::-61402783
	209459_s_at	AF237813	4-aminobutyrate aminotransferase	ABAT	Hs.336768	16::8703679//16::8675945
	225996_at	AV709727	NA	NA	NA	NA::NA
	210735_s_at	BC000278	carbonic anhydrase XII	CA12	Hs.210995	15::-61402783
	209460_at	AF237813	4-aminobutyrate aminotransferase	ABAT	Hs.336768	16::8703679//16::8675945
	222835_at	BG163478	hypothetical protein FLJ13710	FLJ13710	Hs.387057	15::69807941
	227081_at	AW299538	dynein, axonemal, light intermediate polypeptide 1	DNALI1	Hs.406050	1::37691612
	230093_at	AI683428	NA	NA	NA	NA::NA
	233388_at	AK022350	carbonic anhydrase XII	CA12	Hs.210995	15::-61402783
	205186_at	NM_003462	dynein, axonemal, light intermediate polypeptide 1	DNALI1	Hs.406050	1::37691612
	226506_at	AI742570	hypothetical protein FLJ13710	FLJ13710	Hs.387057	15::69807941
	226403_at	BE645551	transmembrane channel-like 4	TMC4	Hs.355126	19::-59355658
	222125_s_at	BC000580	hypoxia-inducible factor prolyl 4-hydroxylase	PH-4	Hs.271224	3::49002344//3::49002688
	205074_at	NM_003060	solute carrier family 22 (organic cation transporter), member 5	SLC22A5	Hs.443572	5::131733342
	231319_x_at	AI657069	kinesin family member 9	KIF9	Hs.373947	3::-47244890//3::-47244888//3::-47256056
	226298_at	BE394201	RUN domain containing 1	RUNDC1	Hs.463089	17::38386107
pclust.112	209189_at	BC004490	v-fos FBJ murine osteosarcoma viral oncogene homolog	FOS	Hs.25647	14::74815283
	202768_at	NM_006732	FBJ murine osteosarcoma viral oncogene homolog B	FOSB	Hs.75678	19::50663092
	201693_s_at	AV733950	early growth response 1	EGR1	Hs.326035	5::137829079
	201041_s_at	NM_004417	dual specificity phosphatase 1	DUSP1	Hs.171695	5::-172127706
	201466_s_at	NM_002228	v-jun sarcoma virus 17 oncogene homolog (avian)	JUN	Hs.525704	1::-58958483
	201694_s_at	NM_001964	early growth response 1	EGR1	Hs.326035	5::137829079
	201465_s_at	BC002646	v-jun sarcoma virus 17 oncogene homolog (avian)	JUN	Hs.525704	1::-58958483
	201531_at	NM_003407	zinc finger protein 36, C3H type, homolog (mouse)	ZFP36	Hs.534052	19::44589326
	204748_at	NM_000963	prostaglandin-endoperoxide synthase 2 (prostaglandin G/H synthase and cyclooxygenase)	PTGS2	Hs.196384	1::-183372625
	201044_x_at	AA530892	dual specificity phosphatase 1	DUSP1	Hs.171695	5::-172127706
	201473_at	NM_002229	jun B proto-oncogene	JUNB	Hs.25292	19::12763309
	202340_x_at	NM_002135	nuclear receptor subfamily 4, group A, member 1	NR4A1	Hs.524430	12::50731457//12::50723762
	201464_x_at	BG491844	v-jun sarcoma virus 17 oncogene homolog (avian)	JUN	Hs.525704	1::-58958483
	202081_at	NM_004907	immediate early response 2	IER2	Hs.501629	19::13122281
pclust.242	210072_at	U88321	chemokine (C-C motif) ligand 19	CCL19	Hs.50002	9::-34679566
	226218_at	BE217880	interleukin 7 receptor	IL7R	Hs.362807	5::35892747
	204563_at	NM_000655	selectin L (lymphocyte adhesion molecule 1)	SELL	Hs.82848	1::-166391465
	222895_s_at	AA918317	B-cell CLL/lymphoma 11B (zinc finger protein)	BCL11B	Hs.510396	14::-98705376
	207339_s_at	NM_002341	lymphotoxin beta (TNF superfamily, member 3)	LTB	Hs.376208	6::-31656313
	205798_at	NM_002185	interleukin 7 receptor	IL7R	Hs.362807	5::35892747
	206337_at	NM_001838	chemokine (C-C motif) receptor 7	CCR7	Hs.370036	17::-35963549
	205291_at	NM_000878	interleukin 2 receptor, beta	IL2RB	Hs.474787	22::-35846381
	227677_at	BF512748	Janus kinase 3 (a protein tyrosine kinase, leukocyte)	JAK3	Hs.515247	19::-17797960
	209685_s_at	M13975	protein kinase C, beta 1	PRKCB1	Hs.460355	16::23754822
	208450_at	NM_006498	lectin, galactoside-binding, soluble, 2 (galectin 2)	LGALS2	Hs.531776	22::-36290753
	233302_at	AU146285	B-cell CLL/lymphoma 11B (zinc finger protein)	BCL11B	Hs.510396	14::-98705376
pclust.272	204051_s_at	AW089415	secreted frizzled-related protein 4	SFRP4	Hs.105700	7::-37718782
	204052_s_at	NM_003014	secreted frizzled-related protein 4	SFRP4	Hs.105700	7::-37718782
	205422_s_at	NM_004791	integrin, beta-like 1 (with EGF-like repeat domains)	ITGBL1	Hs.508597	13::100902966
	214927_at	AL359052	integrin, beta-like 1 (with EGF-like repeat domains)	ITGBL1	Hs.508597	13::100902966
	218730_s_at	NM_014057	osteoglycin (osteoinductive factor, mimecan)	OGN	Hs.109439	9::-92225815
	205908_s_at	NM_005014	osteomodulin	OMD	Hs.94070	9::-92256092
	213994_s_at	AI885290	spondin 1, extracellular matrix protein	SPON1	Hs.445818	11::13940813
	219778_at	NM_012082	zinc finger protein, multitype 2	ZFPM2	Hs.431009	8::106400322
	209436_at	AB018305	spondin 1, extracellular matrix protein	SPON1	Hs.445818	11::13940813
	205907_s_at	AI765819	osteomodulin	OMD	Hs.94070	9::-92256092
	205330_at	NM_002430	meningioma (disrupted in balanced translocation) 1	MN1	Hs.268515	22::-26468819
	241864_x_at	AW025980	NA	NA	NA	NA::NA
	231993_at	AK026784	NA	NA	NA	NA::NA
	213993_at	AI885290	spondin 1, extracellular matrix protein	SPON1	Hs.445818	11::13940813
	204939_s_at	NM_002667	phospholamban	PLN	Hs.170839	6::118976164
	204749_at	NM_004538	nucleosome assembly protein 1-like 3	NAP1L3	Hs.21365	X::-92732076
	228720_at	AB037750	sortilin-related VPS10 domain containing receptor 2	SORCS2	Hs.479099	4::7312543
pclust.289	224428_s_at	AY029179	cell division cycle associated 7	CDCA7	Hs.470654	2::174045054
	201897_s_at	NM_001826	CDC28 protein kinase regulatory subunit 1B	CKS1B	Hs.374378	1::151760286
	202690_s_at	BC001721	small nuclear ribonucleoprotein D1 polypeptide 16kDa	SNRPD1	Hs.464734	18::17446257
	202200_s_at	NM_003137	SFRS protein kinase 1	SRPK1	Hs.443861	6::-35908788
	202613_at	NM_001905	CTP synthase	CTPS	Hs.473087	1::41114535
	210983_s_at	AF279900	MCM7 minichromosome maintenance deficient 7 (S. cerevisiae)	MCM7	Hs.438720	7::-99335054
	218984_at	NM_019042	hypothetical protein FLJ20485	FLJ20485	Hs.520619	7::-104690911
	212247_at	AW008531	nucleoporin 205kDa	NUP205	Hs.490238	NA::NA
	200934_at	NM_003472	DEK oncogene (DNA binding)	DEK	Hs.484813	6::-18332391
	208795_s_at	D55716	MCM7 minichromosome maintenance deficient 7 (S. cerevisiae)	MCM7	Hs.438720	7::-99335054
	209825_s_at	BC002906	uridine-cytidine kinase 2	UCK2	Hs.458360	1::162528547
pclust.360	218585_s_at	NM_016448	RA-regulated nuclear matrix-associated protein	RAMP	Hs.126774	1::208597525
	218883_s_at	NM_024629	MLF1 interacting protein	MLF1IP	Hs.481307	4::-185990384
	222680_s_at	AK001261	RA-regulated nuclear matrix-associated protein	RAMP	Hs.126774	1::208597525
	229551_x_at	N62196	zinc finger protein 367	ZNF367	Hs.494557	9::-96229790
	208808_s_at	BC000903	high-mobility group box 2	HMGB2	Hs.434953	4::-174627517
	221521_s_at	BC003186	DNA replication complex GINS protein PSF2	Pfs2	Hs.433180	16::-84268781
	227350_at	AI889959	NA	NA	NA	NA::NA
	235609_at	BF056791	BRCA1 interacting protein C-terminal helicase 1	BRIP1	Hs.532799	17::-57114766
	222848_at	BC005400	leucine zipper protein FKSG14	FKSG14	Hs.529778	5::-64849349
	203432_at	AW272611	thymopoietin	TMPO	Hs.11355	12::97411909
	228033_at	AI341146	E2F transcription factor 7	E2F7	Hs.416375	12::-75917497
	242890_at	AI650364	helicase, lymphoid-specific	HELLS	Hs.546260	10::96295563
	229305_at	AA460299	MLF1 interacting protein	MLF1IP	Hs.481307	4::-185990384
	220085_at	NM_018063	NA	NA	NA	NA::NA
pclust.502	204279_at	NM_002800	proteasome (prosome, macropain) subunit, beta type, 9 (large multifunctional protease 2)	PSMB9	Hs.381081	6::32929933
	202307_s_at	NM_000593	transporter 1, ATP-binding cassette, sub-family B (MDR/TAP)	TAP1	Hs.352018	6::-32920964
	209846_s_at	BC002832	butyrophilin, subfamily 3, member A2	BTN3A2	Hs.376046	6::26473373
	226603_at	BE966604	NA	NA	NA	NA::NA
	209040_s_at	U17496	proteasome (prosome, macropain) subunit, beta type, 8 (large multifunctional protease 7)	PSMB8	Hs.180062	6::-32916472
	38241_at	U90548	butyrophilin, subfamily 3, member A3	BTN3A3	Hs.167741	6::26548741
	213293_s_at	AA083478	tripartite motif-containing 22	TRIM22	Hs.501778	11::5667663
	204820_s_at	NM_006994	butyrophilin, subfamily 3, member A3	BTN3A3	Hs.167741	6::26548741
	201649_at	NM_004223	ubiquitin-conjugating enzyme E2L 6	UBE2L6	Hs.425777	11::-57075704
	230036_at	BE669858	chromosome 7 open reading frame 6	C7orf6	Hs.489118	7::-92404018
	212613_at	AI991252	butyrophilin, subfamily 3, member A2	BTN3A2	Hs.376046	6::26473373
	204821_at	NM_006994	butyrophilin, subfamily 3, member A3	BTN3A3	Hs.167741	6::26548741
	243271_at	AI064690	chromosome 7 open reading frame 6	C7orf6	Hs.489118	7::-92404018
	224701_at	AA056548	poly (ADP-ribose) polymerase family, member 14	PARP14	Hs.518203	3::123900859
	202531_at	NM_002198	interferon regulatory factor 1	IRF1	Hs.436061	5::-131846683
pclust.26	205044_at	NM_014211	gamma-aminobutyric acid (GABA) A receptor, pi	GABRP	Hs.26225	5::170143342
	202037_s_at	NM_003012	secreted frizzled-related protein 1	SFRP1	Hs.213424	8::-41238635
	202036_s_at	AF017987	secreted frizzled-related protein 1	SFRP1	Hs.213424	8::-41238635
	209291_at	AW157094	inhibitor of DNA binding 4, dominant negative helix-loop-helix protein	ID4	Hs.519601	6::19945595
	205051_s_at	NM_000222	v-kit Hardy-Zuckerman 4 feline sarcoma viral oncogene homolog	KIT	Hs.479754	4::55365088
	212730_at	AK026420	desmuslin	DMN	Hs.207106	15::97462808
	209292_at	AL022726	inhibitor of DNA binding 4, dominant negative helix-loop-helix protein	ID4	Hs.519601	6::19945595
	209170_s_at	AF016004	glycoprotein M6B	GPM6B	Hs.495710	X::-13551753//X::-13548719
	209283_at	AF007162	crystallin, alpha B	CRYAB	Hs.408767	11::-111284559
	209167_at	AI419030	glycoprotein M6B	GPM6B	Hs.495710	X::-13551753//X::-13548719
	206453_s_at	NM_016250	NDRG family member 2	NDRG2	Hs.525205	14::-20554762
	214279_s_at	W74452	NDRG family member 2	NDRG2	Hs.525205	14::-20554762
	209168_at	AW148844	glycoprotein M6B	GPM6B	Hs.495710	X::-13551753//X::-13548719
	231969_at	AB037813	hypothetical protein DKFZp762K222	DKFZp762K222	Hs.481296	4::185201657
	226933_s_at	AV646610	inhibitor of DNA binding 4, dominant negative helix-loop-helix protein	ID4	Hs.519601	6::19945595
	209169_at	N63576	glycoprotein M6B	GPM6B	Hs.495710	X::-13551753//X::-13548719
pclust.88	204455_at	NM_001723	dystonin	DST	Hs.485616	6::-56587353//6::-56430995//6::-56576527//6::-56430752
	206825_at	NM_000916	oxytocin receptor	OXTR	Hs.2820	3::-8767093
	223623_at	AF325503	esophageal cancer related gene 4 protein	ECRG4	Hs.43125	2::106140630
	201496_x_at	S67238	myosin, heavy polypeptide 11, smooth muscle	MYH11	Hs.460109	16::-15704494
	201497_x_at	NM_022844	myosin, heavy polypeptide 11, smooth muscle	MYH11	Hs.460109	16::-15704494
	209863_s_at	AF091627	tumor protein p73-like	TP73L	Hs.137569	3::190831917
	203951_at	NM_001299	calponin 1, basic, smooth muscle	CNN1	Hs.465929	19::11510578
	228885_at	AI862120	MAM domain containing 2	MAMDC2	Hs.546524	9::69888073
	207961_x_at	NM_022870	myosin, heavy polypeptide 11, smooth muscle	MYH11	Hs.460109	16::-15704494
	216918_s_at	AL096710	dystonin	DST	Hs.485616	6::-56587353//6::-56430995//6::-56576527//6::-56430752
	213900_at	AA524029	chromosome 9 open reading frame 61	C9orf61	Hs.118003	9::69173794
	203766_s_at	NM_012134	leiomodin 1 (smooth muscle)	LMOD1	Hs.519075	1::-198597238
pclust.687	214239_x_at	AI560455	ring finger protein 110	RNF110	Hs.371617	17::-34143675
	201400_at	NM_002795	proteasome (prosome, macropain) subunit, beta type, 3	PSMB3	Hs.82793	17::34162527
	226727_at	BG171264	hypothetical protein LOC284106	LOC284106	Hs.462923	NA::NA
	222706_at	H79861	hypothetical protein FLJ20291	FLJ20291	Hs.406223	17::-34210972
	214744_s_at	AK021960	ribosomal protein L23	RPL23	Hs.512542	17::-34259864
	224784_at	BG024886	NA	NA	NA	NA::NA
	232547_at	BF062187	SNAP25-interacting protein	SNIP	Hs.448872	17::-33941330
	230727_at	BE348515	ring finger protein 110	RNF110	Hs.371617	17::-34143675
	201080_at	BF338509	phosphatidylinositol-4-phosphate 5-kinase, type II, beta	PIP5K2B	Hs.260603	17::-34177323//17::-34185753
	200618_at	NM_006148	LIM and SH3 protein 1	LASP1	Hs.334851	17::34279893
	203792_x_at	BC004858	ring finger protein 110	RNF110	Hs.371617	17::-34143675
	218655_s_at	NM_017748	hypothetical protein FLJ20291	FLJ20291	Hs.406223	17::-34210972
	213551_x_at	AI744229	ring finger protein 110	RNF110	Hs.371617	17::-34143675
	215224_at	AK025200	ribosomal protein L23	RPL23	Hs.512542	17::-34259864
	226842_at	AV694039	hypothetical protein LOC90110	LOC90110	Hs.547488	NA::NA
pclust.33	37892_at	J04177	collagen, type XI, alpha 1	COL11A1	Hs.523446	1::-103055015
	217428_s_at	X98568	collagen, type X, alpha 1(Schmid metaphyseal chondrodysplasia)	COL10A1	Hs.520339	6::-116546813
	204320_at	NM_001854	collagen, type XI, alpha 1	COL11A1	Hs.523446	1::-103055015
	205941_s_at	AI376003	collagen, type X, alpha 1(Schmid metaphyseal chondrodysplasia)	COL10A1	Hs.520339	6::-116546813
	223278_at	M86849	gap junction protein, beta 2, 26kDa (connexin 26)	GJB2	Hs.524894	13::-19659608
	203878_s_at	NM_005940	matrix metalloproteinase 11 (stromelysin 3)	MMP11	Hs.143751	22::22439589
	203876_s_at	AI761713	matrix metalloproteinase 11 (stromelysin 3)	MMP11	Hs.143751	22::22439589
	227140_at	AI343467	inhibin, beta A (activin A, activin AB alpha polypeptide)	INHBA	Hs.28792	7::-41502035
	225681_at	AA584310	collagen triple helix repeat containing 1	CTHRC1	Hs.405614	8::104452961
	212353_at	AI479175	sulfatase 1	SULF1	Hs.409602	8::70541426
	229479_at	AI739132	NA	NA	NA	NA::NA
	210511_s_at	M13436	inhibin, beta A (activin A, activin AB alpha polypeptide)	INHBA	Hs.28792	7::-41502035
	212354_at	BE500977	sulfatase 1	SULF1	Hs.409602	8::70541426
	212344_at	AW043713	sulfatase 1	SULF1	Hs.409602	8::70541426
	212464_s_at	X02761	fibronectin 1	FN1	Hs.203717	2::-216050686//2::-216104890
	216442_x_at	AK026737	fibronectin 1	FN1	Hs.203717	2::-216050686//2::-216104890
	210495_x_at	AF130095	fibronectin 1	FN1	Hs.203717	2::-216050686//2::-216104890
	211719_x_at	BC005858	fibronectin 1	FN1	Hs.203717	2::-216050686//2::-216104890
pclust.56	220625_s_at	AF115403	E74-like factor 5 (ets domain transcription factor)	ELF5	Hs.11713	11::-34456917
	220425_x_at	NM_017578	ropporin, rhophilin associated protein 1	ROPN1	Hs.458304	3::-125170570
	209842_at	AI367319	SRY (sex determining region Y)-box 10	SOX10	Hs.376984	22::-36692819
	228956_at	N22272	UDP glycosyltransferase 8 (UDP-galactose ceramide galactosyltransferase)	UGT8	Hs.144197	4::115901126
	225421_at	AI654133	aminoacylase 1-like 2	ACY1L2	Hs.356247	NA::NA
	206560_s_at	NM_006533	melanoma inhibitory activity	MIA	Hs.279651	19::45973217
	224191_x_at	AF303889	ropporin, rhophilin associated protein 1	ROPN1	Hs.458304	3::-125170570
	220624_s_at	NM_001422	E74-like factor 5 (ets domain transcription factor)	ELF5	Hs.11713	11::-34456917
	231535_x_at	AI340264	ropporin, rhophilin associated protein 1	ROPN1	Hs.458304	3::-125170570
	225431_x_at	BE779764	aminoacylase 1-like 2	ACY1L2	Hs.356247	NA::NA
	221016_s_at	NM_031283	transcription factor 7-like 1 (T-cell specific, HMG-box)	TCF7L1	Hs.516297	2::85272391
	223468_s_at	AL136826	RGM domain family, member A	RGMA	Hs.271277	15::-91387640
pclust.149	216836_s_at	X03363	v-erb-b2 erythroblastic leukemia viral oncogene homolog 2, neuro/glioblastoma derived oncogene homolog (avian)	ERBB2	Hs.446352	17::35097918//17::35109779
	224447_s_at	BC006006	chromosome 17 open reading frame 37	C17orf37	Hs.333526	17::-35138936
	225456_at	AI708776	PPAR binding protein	PPARBP	Hs.462956	17::-34816379
	203497_at	NM_004774	PPAR binding protein	PPARBP	Hs.462956	17::-34816379
	210761_s_at	AB008790	growth factor receptor-bound protein 7	GRB7	Hs.86859	17::35147743
	213557_at	AW305119	NA	NA	NA	NA::NA
	210930_s_at	AF177761	v-erb-b2 erythroblastic leukemia viral oncogene homolog 2, neuro/glioblastoma derived oncogene homolog (avian)	ERBB2	Hs.446352	17::35097918//17::35109779
	55616_at	AI703342	per1-like domain containing 1	PERLD1	Hs.462971	17::-35080901
	221811_at	BF033007	per1-like domain containing 1	PERLD1	Hs.462971	17::-35080901
	239223_s_at	AA649201	F-box and leucine-rich repeat protein 20	FBXL20	Hs.462946	17::-34670366
	235089_at	AI122770	F-box and leucine-rich repeat protein 20	FBXL20	Hs.462946	17::-34670366
	225452_at	AI423072	PPAR binding protein	PPARBP	Hs.462956	17::-34816379
	203496_s_at	AF055994	PPAR binding protein	PPARBP	Hs.462956	17::-34816379
	202991_at	NM_006804	START domain containing 3	STARD3	Hs.77628	17::35046937
	234354_x_at	S57296	v-erb-b2 erythroblastic leukemia viral oncogene homolog 2, neuro/glioblastoma derived oncogene homolog (avian)	ERBB2	Hs.446352	17::35097918//17::35109779
	225694_at	AI823766	CDC2-related protein kinase 7	CRK7	Hs.416108	17::34871817
	225697_at	AI651265	CDC2-related protein kinase 7	CRK7	Hs.416108	17::34871817
	232412_at	AK024690	F-box and leucine-rich repeat protein 20	FBXL20	Hs.462946	17::-34670366
	225690_at	AW051345	CDC2-related protein kinase 7	CRK7	Hs.416108	17::34871817
pclust.177	222288_at	AI004009	similar to CG9996-PA	na	Hs.130526	NA::NA
	235371_at	AI452595	similar to CG9996-PA	na	Hs.130526	NA::NA
	206227_at	NM_003613	cartilage intermediate layer protein, nucleotide pyrophosphohydrolase	CILP	Hs.442180	15::-63275397
	238623_at	AI633559	mitogen-activated protein kinase kinase kinase 4	MAP3K4	Hs.390428	6::161383232
	212670_at	AA479278	elastin (supravalvular aortic stenosis, Williams-Beuren syndrome)	ELN	Hs.252418	7::72887168
	235733_at	AW043921	NA	NA	NA	NA::NA
	219463_at	NM_012261	chromosome 20 open reading frame 103	C20orf103	Hs.22920	20::9443270
	226069_at	AA404269	prickle-like 1 (Drosophila)	PRICKLE1	Hs.524348	12::-41139340
	226065_at	N98595	prickle-like 1 (Drosophila)	PRICKLE1	Hs.524348	12::-41139340
	224937_at	BF311866	prostaglandin F2 receptor negative regulator	PTGFRN	Hs.418093	1::117164730
	230708_at	AA206141	prickle-like 1 (Drosophila)	PRICKLE1	Hs.524348	12::-41139340
	209747_at	J03241	transforming growth factor, beta 3	TGFB3	Hs.2025	14::-75494194
pclust.263	225647_s_at	AI246687	cathepsin C	CTSC	Hs.128065	11::-87666407//11::-87698901
	224583_at	AL565621	coactosin-like 1 (Dictyostelium)	COTL1	Hs.289092	16::-83156706
	201487_at	NM_001814	cathepsin C	CTSC	Hs.128065	11::-87666407//11::-87698901
	221059_s_at	NM_021615	carbohydrate (N-acetylglucosamine 6-O) sulfotransferase 6	CHST6	Hs.157439	16::-74064525
	225646_at	AI246687	cathepsin C	CTSC	Hs.128065	11::-87666407//11::-87698901
	212314_at	AB018289	KIAA0746 protein	KIAA0746	Hs.479384	4::-25425318
	208885_at	J02923	lymphocyte cytosolic protein 1 (L-plastin)	LCP1	Hs.381099	13::-45598059
	221698_s_at	AF313468	C-type (calcium dependent, carbohydrate-recognition domain) lectin, superfamily member 12	CLECSF12	Hs.143929	12::-10160648//12::-10171190
	203741_s_at	NM_001114	adenylate cyclase 7	ADCY7	Hs.513578	16::48879322
	212311_at	AA522514	KIAA0746 protein	KIAA0746	Hs.479384	4::-25425318
	225626_at	AK000680	phosphoprotein associated with glycosphingolipid-enriched microdomains	PAG	Hs.266175	8::-82048962
pclust.387	211896_s_at	AF138302	decorin	DCN	Hs.156316	12::-90041503
	202995_s_at	NM_006486	fibulin 1	FBLN1	Hs.24601	22::44219255
	205226_at	NM_006207	platelet-derived growth factor receptor-like	PDGFRL	Hs.458573	8::17478985
	211813_x_at	AF138303	decorin	DCN	Hs.156316	12::-90041503
	209758_s_at	U37283	microfibrillar associated protein 5	MFAP5	Hs.512842	12::-8689806
	213765_at	AW665892	microfibrillar associated protein 5	MFAP5	Hs.512842	12::-8689806
	213764_s_at	AW665892	microfibrillar associated protein 5	MFAP5	Hs.512842	12::-8689806
	202994_s_at	Z95331	fibulin 1	FBLN1	Hs.24601	22::44219255
	201893_x_at	AF138300	decorin	DCN	Hs.156316	12::-90041503
	202450_s_at	NM_000396	cathepsin K (pycnodysostosis)	CTSK	Hs.523594	1::-147581759
	218162_at	NM_020190	olfactomedin-like 3	OLFML3	Hs.9315	1::114234071
	201125_s_at	NM_002213	integrin, beta 5	ITGB5	Hs.13155	3::-125964485
	211709_s_at	BC005810	stem cell growth factor// lymphocyte secreted C-type lectin	SCGF	Hs.512680	19::55918416
pclust.1187	203665_at	NM_002133	heme oxygenase (decycling) 1	HMOX1	Hs.517581	22::34101640
	201847_at	NM_000235	lipase A, lysosomal acid, cholesterol esterase (Wolman disease)	LIPA	Hs.127445	10::-90963308
	227961_at	AA130998	cathepsin B	CTSB	Hs.520898	8::-11739235
	214770_at	AI299239	macrophage scavenger receptor 1	MSR1	Hs.446291	8::-16041198//8::-16009760
	204787_at	NM_007268	V-set and immunoglobulin domain containing 4	VSIG4	Hs.8904	X::-65024600
	200838_at	NM_001908	cathepsin B	CTSB	Hs.520898	8::-11739235
	213274_s_at	AA020826	cathepsin B	CTSB	Hs.520898	8::-11739235
	220088_at	NM_001736	complement component 5 receptor 1 (C5a ligand)	C5R1	Hs.2161	19::52504970
	200839_s_at	NM_001908	cathepsin B	CTSB	Hs.520898	8::-11739235
	219725_at	NM_018965	triggering receptor expressed on myeloid cells 2	TREM2	Hs.435295	6::-41234230
	224374_s_at	AF270513	elastin microfibril interfacer 2	EMILIN2	Hs.532815	18::2837027
pclust.1293	209024_s_at	AI472757	synaptotagmin binding, cytoplasmic RNA interacting protein	SYNCRIP	Hs.485877	6::-86380657
	209258_s_at	AI373676	chondroitin sulfate proteoglycan 6 (bamacan)	CSPG6	Hs.24485	10::112317473
	209669_s_at	BC003049	PAI-1 mRNA-binding protein	PAI-RBP1	Hs.530412	1::-67588742
	208900_s_at	AW025108	PRO0628 protein	PRO0628	Hs.472737	NA::NA
	238346_s_at	AW973003	nuclear receptor coactivator 6 interacting protein	NCOA6IP	Hs.335068	8::56848254
	209257_s_at	BF795297	chondroitin sulfate proteoglycan 6 (bamacan)	CSPG6	Hs.24485	10::112317473
	219507_at	NM_016625	BM-011 protein	MGC12197	Hs.478064	3::159310593
	229115_at	BF000332	dynein, cytoplasmic, heavy polypeptide 1	DNCH1	Hs.7720	14::101500736
	225751_at	BF063156	RNA binding motif protein 17	RBM17	Hs.498548	10::6171012
pclust.1351	212335_at	AW167793	glucosamine (N-acetyl)-6-sulfatase (Sanfilippo disease IIID)	GNS	Hs.334534	12::-63393490
	214895_s_at	AU135154	a disintegrin and metalloproteinase domain 10	ADAM10	Hs.172028	15::-56676368
	207974_s_at	NM_006930	S-phase kinase-associated protein 1A (p19A)	SKP1A	Hs.171626	5::-133520467
	200605_s_at	NM_002734	protein kinase, cAMP-dependent, regulatory, type I, alpha (tissue specific extinguisher 1)	PRKAR1A	Hs.280342	17::64020137//17::64019704
	202113_s_at	AF043453	sorting nexin 2	SNX2	Hs.134822	5::122138648
	222507_s_at	AI188389	chromosome 11 open reading frame 15	C11orf15	Hs.501853	11::-8925415
	200927_s_at	AA919115	RAB14, member RAS oncogene family	RAB14	Hs.371563	9::-121019968
	201571_s_at	AI656493	dCMP deaminase	DCTD	Hs.183850	4::-184186406
pclust.2	205916_at	NM_002963	S100 calcium binding protein A7 (psoriasin 1)	S100A7	Hs.112408	1::-150243293
	202917_s_at	NM_002964	S100 calcium binding protein A8 (calgranulin A)	S100A8	Hs.416073	1::-150175581
	203535_at	NM_002965	S100 calcium binding protein A9 (calgranulin B)	S100A9	Hs.112405	1::150143402
	217528_at	BF003134	chloride channel, calcium activated, family member 2	CLCA2	Hs.241551	1::86601845
	206165_s_at	NM_006536	chloride channel, calcium activated, family member 2	CLCA2	Hs.241551	1::86601845
	206166_s_at	AF043977	chloride channel, calcium activated, family member 2	CLCA2	Hs.241551	1::86601845
	205306_x_at	AI074145	kynurenine 3-monooxygenase (kynurenine 3-hydroxylase)	KMO	Hs.409081	1::238021747
	206164_at	NM_006536	chloride channel, calcium activated, family member 2	CLCA2	Hs.241551	1::86601845
	211138_s_at	BC005297	kynurenine 3-monooxygenase (kynurenine 3-hydroxylase)	KMO	Hs.409081	1::238021747
	215465_at	AL080207	ATP-binding cassette, sub-family A (ABC1), member 12	ABCA12	Hs.134585	2::-215621772
	232170_at	AJ243672	S100 calcium binding protein A7-like 1	S100A7L1	Hs.442337	1::150202072
	205307_s_at	NM_003679	kynurenine 3-monooxygenase (kynurenine 3-hydroxylase)	KMO	Hs.409081	1::238021747
pclust.144	204259_at	NM_002423	matrix metalloproteinase 7 (matrilysin, uterine)	MMP7	Hs.2256	11::-101896448
	244414_at	AI148006	mastermind-like 2 (Drosophila)	MAML2	Hs.428214	11::-95351087
	224851_at	AW274756	cyclin-dependent kinase 6	CDK6	Hs.119882	7::-91878887
	203637_s_at	NM_000381	midline 1 (Opitz/BBB syndrome)	MID1	Hs.27695	X::-10225901//X::-10226163
	224847_at	AW051349	cyclin-dependent kinase 6	CDK6	Hs.119882	7::-91878887
	235457_at	AI769569	mastermind-like 2 (Drosophila)	MAML2	Hs.428214	11::-95351087
	242405_at	BF358386	mastermind-like 2 (Drosophila)	MAML2	Hs.428214	11::-95351087
	224848_at	AA922068	cyclin-dependent kinase 6	CDK6	Hs.119882	7::-91878887
	203636_at	BE967532	midline 1 (Opitz/BBB syndrome)	MID1	Hs.27695	X::-10225901//X::-10226163
	204030_s_at	NM_014575	schwannomin interacting protein 1	SCHIP1	Hs.134665	3::160474245
	232333_at	AU147805	mastermind-like 2 (Drosophila)	MAML2	Hs.428214	11::-95351087
	223301_s_at	AF245436	hypothetical protein FLJ23518	FLJ23518	Hs.525088	11::-95725588
	225878_at	AL135264	kinesin family member 1B	KIF1B	Hs.97858	1::10205096
	226968_at	AK023184	kinesin family member 1B	KIF1B	Hs.97858	1::10205096
pclust.284	205381_at	NM_005824	leucine rich repeat containing 17	LRRC17	Hs.489501	7::102147402
	204463_s_at	AU118882	endothelin receptor type A	EDNRA	Hs.183713	4::148759734
	200907_s_at	AU157932	palladin	KIAA0992	Hs.151220	4::169792946
	206326_at	NM_002091	gastrin-releasing peptide	GRP	Hs.153444	18::55038379
	204464_s_at	NM_001957	endothelin receptor type A	EDNRA	Hs.183713	4::148759734
	224694_at	AF279145	anthrax toxin receptor 1	ANTXR1	Hs.165859	2::69152139
	201431_s_at	NM_001387	dihydropyrimidinase-like 3	DPYSL3	Hs.519659	5::-146750565
	200897_s_at	NM_016081	palladin	KIAA0992	Hs.151220	4::169792946
	204589_at	NM_014840	AMP-activated protein kinase family member 5	ARK5	Hs.524692	12::-104959591
pclust.350	209687_at	U19495	chemokine (C-X-C motif) ligand 12 (stromal cell-derived factor 1)	CXCL12	Hs.522891	10::-44185612//10::-44192516
	204955_at	NM_006307	sushi-repeat-containing protein, X-linked	SRPX	Hs.15154	X::-37764808
	227126_at	AI857788	NA	NA	NA	NA::NA
	212558_at	BF508662	ganglioside-induced differentiation-associated protein 1-like 1	GDAP1L1	Hs.517059	20::42309321
	227705_at	BF591534	transcription elongation factor A (SII)-like 7	TCEAL7	Hs.21861	X::102391309
	204036_at	AW269335	endothelial differentiation, lysophosphatidic acid G-protein-coupled receptor, 2	EDG2	Hs.126667	9::-110715610
	213169_at	BG109855	sema domain, seven thrombospondin repeats (type 1 and type 1-like), transmembrane domain (TM) and short cytoplasmic domain, (semaphorin) 5A	SEMA5A	Hs.321637	5::-9091858
	212813_at	AA149644	junctional adhesion molecule 3	JAM3	Hs.150718	11::133444029
pclust.399	203560_at	NM_003878	gamma-glutamyl hydrolase (conjugase, folylpolygammaglutamyl hydrolase)	GGH	Hs.78619	8::-64090194
	222036_s_at	AI859865	MCM4 minichromosome maintenance deficient 4 (S. cerevisiae)	MCM4	Hs.460184	8::49036046
	222037_at	AI859865	MCM4 minichromosome maintenance deficient 4 (S. cerevisiae)	MCM4	Hs.460184	8::49036046
	208694_at	U47077	protein kinase, DNA-activated, catalytic polypeptide	PRKDC	Hs.491682	8::-48848221
	210543_s_at	U34994	protein kinase, DNA-activated, catalytic polypeptide	PRKDC	Hs.491682	8::-48848221
	218027_at	NM_014175	mitochondrial ribosomal protein L15	MRPL15	Hs.18349	8::55210333
	212141_at	AA604621	MCM4 minichromosome maintenance deficient 4 (S. cerevisiae)	MCM4	Hs.460184	8::49036046
	209096_at	U62136	ubiquitin-conjugating enzyme E2 variant 2	UBE2V2	Hs.491695	8::49083547
	218482_at	NM_020189	e(y)2 protein	e(y)2	Hs.492555	8::110415811
	225439_at	AI802955	chronic myelogenous leukemia tumor antigen 66	CML66	Hs.195870	8::-110322324
pclust.462	209156_s_at	AY029208	collagen, type VI, alpha 2	COL6A2	Hs.420269	21::46342469
	212091_s_at	AI141603	collagen, type VI, alpha 1	COL6A1	Hs.474053	21::46226095
	224560_at	BF107565	tissue inhibitor of metalloproteinase 2	TIMP2	Hs.104839	17::-74360655
	213428_s_at	AA292373	collagen, type VI, alpha 1	COL6A1	Hs.474053	21::46226095
	203886_s_at	NM_001998	fibulin 2	FBLN2	Hs.198862	3::13565624
	218638_s_at	NM_012445	spondin 2, extracellular matrix protein	SPON2	Hs.302963	4::-1150552
	231579_s_at	BE968786	tissue inhibitor of metalloproteinase 2	TIMP2	Hs.104839	17::-74360655
	204163_at	NM_007046	elastin microfibril interfacer 1	EMILIN1	Hs.63348	2::27213584
	213290_at	AL531750	collagen, type VI, alpha 2	COL6A2	Hs.420269	21::46342469
	219165_at	NM_021630	NA	NA	NA	NA::NA
	209356_x_at	AB030655	EGF-containing fibulin-like extracellular matrix protein 2	EFEMP2	Hs.381870	11::-65390494
pclust.466	201641_at	NM_004335	bone marrow stromal cell antigen 2	BST2	Hs.118110	19::-17374755
	200923_at	NM_005567	lectin, galactoside-binding, soluble, 3 binding protein	LGALS3BP	Hs.514535	17::-74478931
	208436_s_at	NM_004030	interferon regulatory factor 7	IRF7	Hs.166120	11::-602558//11::-602555//11::-602582//11::-602590
	223220_s_at	AF307338	poly (ADP-ribose) polymerase family, member 9	PARP9	Hs.518200	3::-123729462
	209417_s_at	BC001356	interferon-induced protein 35	IFI35	Hs.50842	17::38412350
	203882_at	NM_006084	interferon-stimulated transcription factor 3, gamma 48kDa	ISGF3G	Hs.1706	14::23700363
	225415_at	AA577672	deltex 3-like (Drosophila)	DTX3L	Hs.518201	3::123765955
pclust.709	234987_at	AV715309	SAM domain and HD domain 1	SAMHD1	Hs.472630	20::-34954058
	227265_at	AW135176	NA	NA	NA	NA::NA
	232024_at	AI431931	GTPase, IMAP family member 2	GIMAP2	Hs.255008	7::149820441
	219505_at	NM_017424	cat eye syndrome chromosome region, candidate 1	CECR1	Hs.170310	22::-16034747//22::-16034745
	211368_s_at	U13700	caspase 1, apoptosis-related cysteine protease (interleukin 1, beta, convertase)	CASP1	Hs.2490	11::-104401448
	204834_at	NM_006682	fibrinogen-like 2	FGL2	Hs.520989	7::-76470142
	211367_s_at	U13699	caspase 1, apoptosis-related cysteine protease (interleukin 1, beta, convertase)	CASP1	Hs.2490	11::-104401448
	200904_at	X56841	major histocompatibility complex, class I, E	HLA-E	Hs.381008	6::30565287
	200905_x_at	NM_005516	major histocompatibility complex, class I, E	HLA-E	Hs.381008	6::30565287
	209970_x_at	M87507	caspase 1, apoptosis-related cysteine protease (interleukin 1, beta, convertase)	CASP1	Hs.2490	11::-104401448
	213416_at	BG532690	integrin, alpha 4 (antigen CD49D, alpha 4 subunit of VLA-4 receptor)	ITGA4	Hs.440955	2::182146716
	235529_x_at	BF437747	SAM domain and HD domain 1	SAMHD1	Hs.472630	20::-34954058
	235964_x_at	AA603344	SAM domain and HD domain 1	SAMHD1	Hs.472630	20::-34954058
	211366_x_at	U13698	caspase 1, apoptosis-related cysteine protease (interleukin 1, beta, convertase)	CASP1	Hs.2490	11::-104401448
pclust.714	204438_at	NM_002438	mannose receptor, C type 1	MRC1	Hs.75182	10::17891367//10::18138357
	228071_at	AA858297	GTPase, IMAP family member 7	GIMAP7	Hs.124675	7::149649592
	219777_at	NM_024711	NA	NA	NA	NA::NA
	211748_x_at	BC005939	prostaglandin D2 synthase 21kDa (brain)	PTGDS	Hs.446429	9::137147792
	208146_s_at	NM_031311	carboxypeptidase, vitellogenic-like	CPVL	Hs.233389	7::-28808492//7::-28808489
	212187_x_at	NM_000954	prostaglandin D2 synthase 21kDa (brain)	PTGDS	Hs.446429	9::137147792
	229367_s_at	AW130536	GTPase, IMAP family member 6	GIMAP6	Hs.105468	7::-149760113
	235306_at	AI611648	NA	NA	NA	NA::NA
	226875_at	AI742838	dedicator of cytokinesis 11	DOCK11	Hs.368203	X::117411752
	219243_at	NM_018326	GTPase, IMAP family member 4	GIMAP4	Hs.30822	7::149702105
	211663_x_at	M61900	prostaglandin D2 synthase 21kDa (brain)	PTGDS	Hs.446429	9::137147792
pclust.750	204326_x_at	NM_002450	metallothionein 1L	MT1L	Hs.458273	NA::NA
	212859_x_at	BF217861	metallothionein 1E (functional)	MT1E	Hs.534330	16::55217218
	208581_x_at	NM_005952	metallothionein 1X	MT1X	Hs.374950	16::55273895
	212185_x_at	NM_005953	metallothionein 2A	MT2A	Hs.418241	16::55200011
	217165_x_at	M10943	metallothionein 1F (functional)	MT1F	Hs.513626	16::55249355
	206461_x_at	NM_005951	metallothionein 1H	MT1H	Hs.438462	16::55261274
	204745_x_at	NM_005950	metallothionein 1G	MT1G	Hs.433391	16::-55258153
pclust.794	202238_s_at	NM_006169	nicotinamide N-methyltransferase	NNMT	Hs.503911	11::113672381
	202237_at	NM_006169	nicotinamide N-methyltransferase	NNMT	Hs.503911	11::113672381
	202283_at	NM_002615	serine (or cysteine) proteinase inhibitor, clade F (alpha-2 antiplasmin, pigment epithelium derived factor), member 1	SERPINF1	Hs.532768	17::1612008
	201028_s_at	U82164	CD99 antigen	CD99	Hs.495605	X::2602588//Y::2602588
	234994_at	AA088177	KIAA1913	KIAA1913	Hs.172870	6::130799954
	218854_at	NM_013352	squamous cell carcinoma antigen recognized by T cells 2	SART2	Hs.486292	6::116798881
	202686_s_at	NM_021913	AXL receptor tyrosine kinase	AXL	Hs.466791	19::46416662
	227013_at	AI535735	LATS, large tumor suppressor, homolog 2 (Drosophila)	LATS2	Hs.78960	13::-20446578
pclust.956	208729_x_at	D83043	major histocompatibility complex, class I, B	HLA-B	Hs.77961	6::-31429629
	211911_x_at	L07950	major histocompatibility complex, class I, B	HLA-B	Hs.77961	6::-31429629
	204806_x_at	NM_018950	major histocompatibility complex, class I, F	HLA-F	Hs.519972	6::29799219
	221875_x_at	AW514210	major histocompatibility complex, class I, F	HLA-F	Hs.519972	6::29799219
	204858_s_at	NM_001953	endothelial cell growth factor 1 (platelet-derived)	ECGF1	Hs.546251	22::-49254324
	202638_s_at	NM_000201	intercellular adhesion molecule 1 (CD54), human rhinovirus receptor	ICAM1	Hs.515126	19::10242778
	202659_at	NM_002801	proteasome (prosome, macropain) subunit, beta type, 10	PSMB10	Hs.9661	16::-66525907
	211799_x_at	U62824	major histocompatibility complex, class I, C	HLA-C	Hs.534125	6::-31344508
	217436_x_at	M80469	major histocompatibility complex, class I, J (pseudogene)	HLA-J	NA	NA::NA
	211529_x_at	M90684	HLA-G histocompatibility antigen, class I, G	HLA-G	Hs.512152	6::29903496
	210514_x_at	AF226990	HLA-G histocompatibility antigen, class I, G	HLA-G	Hs.512152	6::29903496
	211528_x_at	M90685	HLA-G histocompatibility antigen, class I, G	HLA-G	Hs.512152	6::29903496
	209140_x_at	L42024	major histocompatibility complex, class I, B	HLA-B	Hs.77961	6::-31429629
pclust.1008	208747_s_at	M18767	complement component 1, s subcomponent	C1S	Hs.458355	12::7038281//12::7038277
	200986_at	NM_000062	serine (or cysteine) proteinase inhibitor, clade G (C1 inhibitor), member 1, (angioedema, hereditary)	SERPING1	Hs.384598	11::57121733
	213800_at	X04697	complement factor H	CFH	Hs.363396	1::193352831
	202948_at	NM_000877	interleukin 1 receptor, type I	IL1R1	Hs.516249	2::102228919
	212067_s_at	AL573058	complement component 1, r subcomponent	C1R	Hs.524224	12::-7057771//12::-7132345
	215388_s_at	X56210	complement factor H-related 1 pseudogene	CFHL1P	Hs.154224	NA::NA
	201280_s_at	NM_001343	disabled homolog 2, mitogen-responsive phosphoprotein (Drosophila)	DAB2	Hs.481980	5::-39408502
	201278_at	N21202	disabled homolog 2, mitogen-responsive phosphoprotein (Drosophila)	DAB2	Hs.481980	5::-39408502
pclust.1330	201337_s_at	NM_004781	vesicle-associated membrane protein 3 (cellubrevin)	VAMP3	Hs.66708	1::7765594
	200973_s_at	NM_005724	transmembrane 4 superfamily member 8	TM4SF8	Hs.5062	15::-75125386
	217811_at	NM_016275	selenoprotein T	SELT	Hs.369052	3::151803763
	201971_s_at	NM_001690	ATPase, H+ transporting, lysosomal 70kDa, V1 subunit A	ATP6V1A	Hs.477155	3::114948597
	208853_s_at	L18887	calnexin	CANX	Hs.529890	5::179058601
	208852_s_at	AI761759	calnexin	CANX	Hs.529890	5::179058601
	201444_s_at	NM_005765	ATPase, H+ transporting, lysosomal accessory protein 2	ATP6AP2	Hs.495960	X::40196446
	220477_s_at	NM_014145	chromosome 20 open reading frame 30	C20orf30	Hs.472024	20::-5028500
pclust.1719	222540_s_at	BG286920	hepatitis B virus x associated protein	HBXAP	Hs.420229	11::-77054922
	235409_at	AU149225	MAX gene associated	MGA	Hs.187569	NA::NA
	233819_s_at	AK023499	zinc finger protein 294	ZNF294	Hs.288773	21::-29222336
	208003_s_at	NM_006599	nuclear factor of activated T-cells 5, tonicity-responsive	NFAT5	Hs.371987	16::68156497//16::68157389
	201996_s_at	AL524033	SPEN homolog, transcriptional regulator (Drosophila)	SPEN	Hs.270499	1::15919664
	227223_at	BE466173	RNA-binding region (RNP1, RRM) containing 2	RNPC2	Hs.282901	20::-33754944
	209088_s_at	T70262	ubinuclein 1	UBN1	Hs.440219	16::4842216
pclust.17	209351_at	BC002690	keratin 14 (epidermolysis bullosa simplex, Dowling-Meara, Koebner)	KRT14	Hs.355214	17::-36992058
	204734_at	NM_002275	keratin 15	KRT15	Hs.80342	17::-36923523
	201820_at	NM_000424	keratin 5 (epidermolysis bullosa simplex, Dowling-Meara/Kobner/Weber-Cockayne types)	KRT5	Hs.433845	12::-51194627
	205157_s_at	NM_000422	keratin 17	KRT17	Hs.2785	17::-37029220
	212236_x_at	Z19574	keratin 17	KRT17	Hs.2785	17::-37029220
	209270_at	L25541	laminin, beta 3	LAMB3	Hs.497636	1::-206176639
	202267_at	NM_005562	laminin, gamma 2	LAMC2	Hs.530509	1::179887055
pclust.79	223315_at	AF278532	netrin 4	NTN4	Hs.201034	12::-94554050
	225481_at	AL040051	chromosome 14 open reading frame 31	C14orf31	Hs.434914	14::51188377
	225464_at	N30138	chromosome 14 open reading frame 31	C14orf31	Hs.434914	14::51188377
	209869_at	AF284095	adrenergic, alpha-2A-, receptor	ADRA2A	Hs.249159	10::112826910
	226380_at	N21442	protein tyrosine phosphatase, non-receptor type 21	PTPN21	Hs.437040	14::-88003869
	225968_at	BG285881	prickle-like 2 (Drosophila)	PRICKLE2	Hs.148105	3::-64054590
	213675_at	W61005	zinc finger, DHHC domain containing 3	ZDHHC3	Hs.61430	3::-44941664
pclust.87	204712_at	NM_007191	WNT inhibitory factor 1	WIF1	Hs.284122	12::-63730675
	209560_s_at	U15979	delta-like 1 homolog (Drosophila)	DLK1	Hs.533717	14::100263005
	202965_s_at	NM_014289	calpain 6	CAPN6	Hs.496593	X::-110294475
	209686_at	BC001766	S100 calcium binding protein, beta (neural)	S100B	Hs.422181	21::-46842958
	210145_at	M68874	phospholipase A2, group IVA (cytosolic, calcium-dependent)	PLA2G4A	Hs.497200	1::183529761
	219932_at	NM_014031	solute carrier family 27 (fatty acid transporter), member 6	SLC27A6	Hs.49765	5::128329108
pclust.222	213350_at	BF680255	ribosomal protein S11	RPS11	Hs.433529	19::54691445
	228498_at	AV687517	UDP-Gal	B4GALT1	Hs.272011	9::-33100641
	213747_at	AA047234	ornithine decarboxylase antizyme inhibitor	OAZIN	Hs.459106	8::-103909226
	228204_at	AA630330	proteasome (prosome, macropain) subunit, beta type, 4	PSMB4	Hs.89545	1::148185113
	229787_s_at	AI742039	O-linked N-acetylglucosamine (GlcNAc) transferase (UDP-N-acetylglucosamine	OGT	Hs.405410	X::70535953
	228588_s_at	AI499236	ubiquitin-conjugating enzyme E2B (RAD6 homolog)	UBE2B	Hs.385986	5::133734768
pclust.235	219795_at	NM_007231	solute carrier family 6 (neurotransmitter transporter), member 14	SLC6A14	Hs.522109	X::115379671
	205363_at	NM_003986	butyrobetaine (gamma), 2-oxoglutarate dioxygenase (gamma-butyrobetaine hydroxylase) 1	BBOX1	Hs.144845	11::27019573
	823_at	U84487	chemokine (C-X3-C motif) ligand 1	CX3CL1	Hs.531668	16::55963914
	202504_at	NM_012101	tripartite motif-containing 29	TRIM29	Hs.504115	11::-119487204
	213456_at	AI927000	sclerostin domain containing 1	SOSTDC1	NA	7::-16274347
	204437_s_at	NM_016725	folate receptor 1 (adult)	FOLR1	Hs.73769	11::71578606//11::71578387//11::71578249//11::71580820//11::71578905//11::71580855
	203687_at	NM_002996	chemokine (C-X3-C motif) ligand 1	CX3CL1	Hs.531668	16::55963914
	239218_at	AI800515	NA	NA	NA	NA::NA
	205016_at	NM_003236	transforming growth factor, alpha	TGFA	Hs.170009	2::-70586073
	211002_s_at	AF230389	tripartite motif-containing 29	TRIM29	Hs.504115	11::-119487204
pclust.375	223395_at	AB056106	ABI gene family, member 3 (NESH) binding protein	ABI3BP	Hs.477015	3::-101950870
	208944_at	D50683	transforming growth factor, beta receptor II (70/80kDa)	TGFBR2	Hs.82028	3::30623041
	204897_at	AA897516	prostaglandin E receptor 4 (subtype EP4)	PTGER4	Hs.199248	5::40715788
	217767_at	NM_000064	complement component 3	C3	Hs.529053	19::-6628877
	212192_at	AI718937	potassium channel tetramerisation domain containing 12	KCTD12	Hs.109438	13::-76352312
	212188_at	AA551075	potassium channel tetramerisation domain containing 12	KCTD12	Hs.109438	13::-76352312
	224964_s_at	AK026424	guanine nucleotide binding protein (G protein), gamma 2	GNG2	Hs.187772	14::51414059
	228333_at	AI912571	NA	NA	NA	NA::NA
pclust.425	212196_at	AW242916	interleukin 6 signal transducer (gp130, oncostatin M receptor)	IL6ST	Hs.532082	5::-55272451
	212195_at	AL049265	interleukin 6 signal transducer (gp130, oncostatin M receptor)	IL6ST	Hs.532082	5::-55272451
	225092_at	AL550977	rabaptin, RAB GTPase binding effector protein 1	RABEP1	Hs.536036	17::5126308
	225064_at	R60018	rabaptin, RAB GTPase binding effector protein 1	RABEP1	Hs.536036	17::5126308
	214077_x_at	H15129	Meis1, myeloid ecotropic viral integration site 1 homolog 4 (mouse)	MEIS4	Hs.356135	NA::NA
	206197_at	NM_003551	non-metastatic cells 5, protein expressed in (nucleoside-diphosphate kinase)	NME5	Hs.519602	5::-137478760
	223535_at	AL136592	nudix (nucleoside diphosphate linked moiety X)-type motif 12	NUDT12	Hs.434289	5::-102912455
	212660_at	AI735639	PHD finger protein 15	PHF15	Hs.483419	5::133889696
pclust.480	224823_at	AA526844	myosin, light polypeptide kinase	MYLK	Hs.477375	3::-124813834
	202555_s_at	NM_005965	myosin, light polypeptide kinase	MYLK	Hs.477375	3::-124813834
	205547_s_at	NM_003186	transgelin	TAGLN	Hs.503998	11::116575249
	204083_s_at	NM_003289	tropomyosin 2 (beta)	TPM2	Hs.300772	9::-35672922//9::-35671989
	201058_s_at	NM_006097	myosin, light polypeptide 9, regulatory	MYL9	Hs.504687	20::34603310
	200974_at	NM_001613	actin, alpha 2, smooth muscle, aorta	ACTA2	Hs.500483	10::-90684810
	200621_at	NM_004078	cysteine and glycine-rich protein 1	CSRP1	Hs.108080	1::-198184316
pclust.667	218640_s_at	NM_024613	pleckstrin homology domain containing, family F (with FYVE domain) member 2	PLEKHF2	Hs.29724	8::96215213
	222699_s_at	BF439250	pleckstrin homology domain containing, family F (with FYVE domain) member 2	PLEKHF2	Hs.29724	8::96215213
	235509_at	AV662196	hypothetical protein MGC40214	MGC40214	Hs.435500	8::96106397
	202874_s_at	NM_001695	ATPase, H+ transporting, lysosomal 42kDa, V1 subunit C, isoform 1	ATP6V1C1	Hs.86905	8::104102444
	216266_s_at	AK025637	ADP-ribosylation factor guanine nucleotide-exchange factor 1(brefeldin A-inhibited)	ARFGEF1	Hs.411848	8::-68272450
	219819_s_at	NM_014018	mitochondrial ribosomal protein S28	MRPS28	Hs.521124	8::-80993650
	210296_s_at	BC005375	peroxisomal membrane protein 3, 35kDa (Zellweger syndrome)	PXMP3	Hs.437966	8::-78057712
pclust.718	217294_s_at	U88968	enolase 1, (alpha)	ENO1	Hs.517145	1::-8855328
	200008_s_at_2	D13988	GDP dissociation inhibitor 2	GDI2	Hs.299055	10::-5847191
	214845_s_at	AF257659	calumenin	CALU	Hs.7753	7::127973386
	201559_s_at	AF109196	chloride intracellular channel 4	CLIC4	Hs.440544	1::24817153
	200008_s_at	D13988	GDP dissociation inhibitor 2	GDI2	Hs.299055	10::-5847191
	216640_s_at	AK026926	thioredoxin domain containing 7 (protein disulfide isomerase)	TXNDC7	Hs.372429	2::-10874116
	201120_s_at	AL547946	progesterone receptor membrane component 1	PGRMC1	Hs.90061	X::118152144
pclust.736	206584_at	NM_015364	lymphocyte antigen 96	LY96	Hs.69328	8::75066143
	204774_at	NM_014210	ecotropic viral integration site 2A	EVI2A	Hs.113874	17::-26668801
	204646_at	NM_000110	dihydropyrimidine dehydrogenase	DPYD	Hs.335034	1::-97255322
	213241_at	AF035307	plexin C1	PLXNC1	Hs.286229	12::93044966
	202664_at	AW058622	Wiskott-Aldrich syndrome protein interacting protein	WASPIP	Hs.541495	2::-175249808
	209732_at	BC005254	C-type (calcium dependent, carbohydrate-recognition domain) lectin, superfamily member 2 (activation-induced)	CLECSF2	Hs.85201	12::-9896235
pclust.752	203434_s_at	AI433463	membrane metallo-endopeptidase (neutral endopeptidase, enkephalinase, CALLA, CD10)	MME	Hs.307734	3::156280160//3::156280335//3::156280756
	230867_at	AI742521	hypothetical protein LOC131873	LOC131873	Hs.477571	NA::NA
	235236_at	AI991459	dedicator of cytokinesis 2	DOCK2	Hs.325528	5::168996870
	203435_s_at	NM_007287	membrane metallo-endopeptidase (neutral endopeptidase, enkephalinase, CALLA, CD10)	MME	Hs.307734	3::156280160//3::156280335//3::156280756
	229839_at	AI799784	hypothetical protein MGC45780	MGC45780	Hs.146246	8::-27783671
	206742_at	NM_004469	c-fos induced growth factor (vascular endothelial growth factor D)	FIGF	Hs.11392	X::-15123375
	205923_at	NM_005045	reelin	RELN	Hs.132439	7::-102706187
pclust.859	210139_s_at	L03203	peripheral myelin protein 22	PMP22	Hs.372031	17::-15073821
	212423_at	AK024784	chromosome 10 open reading frame 56	C10orf56	Hs.523080	10::-80812090
	214761_at	AW149417	zinc finger protein 423	ZNF423	Hs.530930	16::-48082022
	232090_at	AI761578	dynamin 3	DNM3	Hs.494751	1::168542294
	204345_at	NM_001856	collagen, type XVI, alpha 1	COL16A1	Hs.368921	1::-31786940
	212419_at	AA131324	chromosome 10 open reading frame 56	C10orf56	Hs.523080	10::-80812090
	221773_at	AW575374	ELK3, ETS-domain protein (SRF accessory protein 2)	ELK3	Hs.46523	12::95090674
pclust.895	228617_at	AA142842	NA	NA	NA	NA::NA
	206133_at	NM_017523	XIAP associated factor-1	HSXIAPAF1	Hs.441975	17::6599879
	219684_at	NM_022147	28kD interferon responsive protein	IFRG28	Hs.43388	3::188568869
	218543_s_at	NM_022750	zinc finger CCCH type domain containing 1	ZC3HDC1	Hs.12646	7::-139176734
	235276_at	AA781795	epithelial stromal interaction 1 (breast)	EPSTI1	Hs.546467	13::-42360121
	235157_at	AW297731	NA	NA	NA	NA::NA
	219519_s_at	NM_023068	sialoadhesin	SN	Hs.31869	20::-3617206
	204994_at	NM_002463	myxovirus (influenza virus) resistance 2 (mouse)	MX2	Hs.926	21::41655819
pclust.981	226834_at	BG112263	adipocyte-specific adhesion molecule	ASAM	Hs.504187	11::-122448244
	209496_at	BC000069	retinoic acid receptor responder (tazarotene induced) 2	RARRES2	Hs.521286	7::-149473066
	213001_at	AF007150	angiopoietin-like 2	ANGPTL2	Hs.521731	9::-126929181
	207191_s_at	NM_005545	immunoglobulin superfamily containing leucine-rich repeat	ISLR	Hs.513022	15::72253139//15::72253957
	227860_at	NM_019609	carboxypeptidase X (M14 family)	CPXM	Hs.532685	20::-2722714
	213004_at	AI074333	angiopoietin-like 2	ANGPTL2	Hs.521731	9::-126929181
	223276_at	AF313413	putative small membrane protein NID67	NID67	Hs.29444	5::150138059
pclust.1052	204427_s_at	NM_006815	coated vesicle membrane protein	RNP24	Hs.75914	12::122594040
	201399_s_at	NM_014294	translocation associated membrane protein 1	TRAM1	Hs.491988	8::-71648226
	204426_at	NM_006815	coated vesicle membrane protein	RNP24	Hs.75914	12::122594040
	207791_s_at	NM_004161	RAB1A, member RAS oncogene family	RAB1A	Hs.310645	2::-65225639
	208097_s_at	NM_030755	thioredoxin domain containing	TXNDC	Hs.125221	14::50776685
	210186_s_at	BC005147	FK506 binding protein 1A, 12kDa	FKBP1A	Hs.471933	20::-1297622//20::-1300375
	211090_s_at	Z25435	PRP4 pre-mRNA processing factor 4 homolog B (yeast)	PRPF4B	Hs.159014	6::3966594
pclust.1276	213593_s_at	AW978896	transformer-2 alpha	TRA2A	Hs.445652	7::-23317642
	244803_at	AI335191	YY1 associated protein	YAP	Hs.516746	1::-152442320//1::-152442318
	214722_at	AW516297	Notch homolog 2 (Drosophila) N-terminal like	NOTCH2NL	Hs.502564	1::142698157
	221899_at	AI809961	phosphonoformate immuno-associated protein 5	PFAAP5	Hs.507680	13::-31989030
	235190_at	BF591288	calmodulin 2 (phosphorylase kinase, delta)	CALM2	Hs.468442	2::-47298955
	229574_at	AI268231	transformer-2 alpha	TRA2A	Hs.445652	7::-23317642
	242688_at	AI149880	thyroid hormone receptor interactor 12	TRIP12	Hs.368985	2::-230457434
	214753_at	AW084068	phosphonoformate immuno-associated protein 5	PFAAP5	Hs.507680	13::-31989030
pclust.1318	228468_at	BF108964	microtubule associated serine/threonine kinase-like	MASTL	Hs.276905	10::27484297
	218238_at	NM_012341	GTP binding protein 4	GTPBP4	Hs.215766	10::1024348
	227094_at	AI934407	dehydrogenase E1 and transketolase domain containing 1	DHTKD1	Hs.104980	10::12150976
	223100_s_at	BC000025	nudix (nucleoside diphosphate linked moiety X)-type motif 5	NUDT5	Hs.546342	10::-12249579
	219212_at	NM_016299	heat shock 70kDa protein 14	HSPA14	Hs.534169	10::14920345
	208941_s_at	BC000941	selenophosphate synthetase 1	SEPHS1	Hs.124027	10::-13400088
pclust.13	214440_at	NM_000662	N-acetyltransferase 1 (arylamine N-acetyltransferase)	NAT1	Hs.155956	8::18111894
	204364_s_at	BE535746	chromosome 2 open reading frame 23	C2orf23	Hs.368884	2::-86352779
	226597_at	AI348159	chromosome 19 open reading frame 32	C19orf32	Hs.76277	19::1442164
	227533_at	AA732944	NA	NA	NA	NA::NA
	227224_at	AW003297	Ral GEF with PH domain and SH3 binding motif 2	RALGPS2	Hs.496222	1::175426035//1::175425956
	204365_s_at	NM_022912	chromosome 2 open reading frame 23	C2orf23	Hs.368884	2::-86352779
	232968_at	AU143929	fibronectin type 3 and ankyrin repeat domains 1	FANK1	Hs.352591	10::127575100
pclust.23	219197_s_at	AI424243	signal peptide, CUB domain, EGF-like 2	SCUBE2	Hs.523468	11::-8998510
	202089_s_at	NM_012319	solute carrier family 39 (zinc transporter), member 6	SLC39A6	Hs.79136	18::-31943196
	202088_at	AI635449	solute carrier family 39 (zinc transporter), member 6	SLC39A6	Hs.79136	18::-31943196
	41660_at	AL031588	cadherin, EGF LAG seven-pass G-type receptor 1 (flamingo homolog, Drosophila)	CELSR1	Hs.252387	22::-45077249
	205206_at	NM_000216	Kallmann syndrome 1 sequence	KAL1	Hs.521869	X::-8306650
	224471_s_at	BC006204	beta-transducin repeat containing	BTRC	Hs.500812	10::103103814
pclust.60	205030_at	NM_001446	fatty acid binding protein 7, brain	FABP7	Hs.26770	6::123142344
	223062_s_at	BC004863	phosphoserine aminotransferase 1	PSAT1	Hs.494261	9::78141612
	205029_s_at	NM_001446	fatty acid binding protein 7, brain	FABP7	Hs.26770	6::123142344
	215729_s_at	BE542323	vestigial like 1 (Drosophila)	VGLL1	Hs.496843	X::135339830
	206373_at	NM_003412	Zic family member 1 (odd-paired homolog, Drosophila)	ZIC1	Hs.41154	3::148609878
	226907_at	N32557	protein phosphatase 1, regulatory (inhibitor) subunit 14C	PPP1R14C	Hs.486798	6::150556346
	220892_s_at	NM_021154	phosphoserine aminotransferase 1	PSAT1	Hs.494261	9::78141612
pclust.91	203438_at	AI435828	stanniocalcin 2	STC2	Hs.233160	5::-172660711
	203439_s_at	BC000658	stanniocalcin 2	STC2	Hs.233160	5::-172660711
	227182_at	AW966474	sushi domain containing 3	SUSD3	Hs.88417	9::92900543
	235165_at	AW151704	par-6 partitioning defective 6 homolog beta (C. elegans)	PARD6B	Hs.391828	NA::NA
	212496_s_at	BE256900	jumonji domain containing 2B	JMJD2B	Hs.371013	19::4920131
	227703_s_at	AL391688	sushi-repeat-containing protein, X-linked 2	SRPX2	Hs.306339	X::99705369
	212492_s_at	AW237172	jumonji domain containing 2B	JMJD2B	Hs.371013	19::4920131
	212495_at	BE256900	jumonji domain containing 2B	JMJD2B	Hs.371013	19::4920131
pclust.118	214612_x_at	U10691	melanoma antigen, family A, 6	MAGEA6	Hs.441113	X::151537812
	209942_x_at	BC000340	melanoma antigen, family A, 3	MAGEA3	Hs.417816	X::-151605220
	210467_x_at	BC003408	melanoma antigen, family A, 12	MAGEA12	Hs.169246	X::-151569862
	214603_at	U82671	melanoma antigen pseudogene, family A	psMAGEA	NA	NA::NA
	220445_s_at	NM_004909	CSAG family, member 2	CSAG2	Hs.546591	X::-151547344//X::151598301
	227711_at	BG150433	hypothetical protein FLJ32942	FLJ32942	Hs.524476	12::-53136011
pclust.130	224396_s_at	AF316824	asporin (LRR class 1)	ASPN	Hs.435655	9::-92298045
	202765_s_at	AI264196	fibrillin 1 (Marfan syndrome)	FBN1	Hs.146447	15::-46489478
	207172_s_at	NM_001797	cadherin 11, type 2, OB-cadherin (osteoblast)	CDH11	Hs.116471	16::-63538185
	205991_s_at	NM_006902	paired related homeobox 1	PRRX1	Hs.283416	1::167364970
	203305_at	NM_000129	coagulation factor XIII, A1 polypeptide	F13A1	Hs.335513	6::-6089316
pclust.136	213680_at	AI831452	keratin 6B	KRT6B	Hs.524438	12::-51126719
	204268_at	NM_005978	S100 calcium binding protein A2	S100A2	Hs.516484	1::-150346659
	235075_at	AI813438	desmoglein 3 (pemphigus vulgaris antigen)	DSG3	Hs.1925	18::27281755
	203074_at	NM_001630	annexin A8	ANXA8	Hs.524293	10::47217012
	206032_at	AI797281	desmocollin 3	DSC3	Hs.41690	18::-26825028
	206033_s_at	NM_001941	desmocollin 3	DSC3	Hs.41690	18::-26825028
	209126_x_at	L42612	keratin 6B	KRT6B	Hs.524438	12::-51126719
pclust.147	202554_s_at	AL527430	glutathione S-transferase M3 (brain)	GSTM3	Hs.2006	1::-109988595
	218806_s_at	AF118887	vav 3 oncogene	VAV3	Hs.267659	1::-107825831
	218807_at	NM_006113	vav 3 oncogene	VAV3	Hs.267659	1::-107825831
	228708_at	BF438386	RAB27B, member RAS oncogene family	RAB27B	Hs.25318	18::50646837
	226302_at	BG290908	ATPase, Class I, type 8B, member 1	ATP8B1	Hs.216623	18::-53466585
	215726_s_at	M22976	cytochrome b-5	CYB5	Hs.465413	18::-70071511//18::-70071507
	209366_x_at	M22865	cytochrome b-5	CYB5	Hs.465413	18::-70071511//18::-70071507
	207843_x_at	NM_001914	cytochrome b-5	CYB5	Hs.465413	18::-70071511//18::-70071507
pclust.188	222891_s_at	AI912275	B-cell CLL/lymphoma 11A (zinc finger protein)	BCL11A	Hs.370549	2::-60589952//2::-60595980
	230538_at	AI027957	rai-like protein	RaLP	Hs.207589	15::-46903226
	219497_s_at	NM_022893	B-cell CLL/lymphoma 11A (zinc finger protein)	BCL11A	Hs.370549	2::-60589952//2::-60595980
	226913_s_at	BF527050	SRY (sex determining region Y)-box 8	SOX8	Hs.243678	16::971808
	212771_at	AU150943	chromosome 10 open reading frame 38	C10orf38	Hs.66762	NA::NA
	213260_at	AU145890	forkhead box C1	FOXC1	Hs.348883	6::1555679
	235238_at	BF676462	NA	NA	NA	NA::NA
	210347_s_at	AF080216	B-cell CLL/lymphoma 11A (zinc finger protein)	BCL11A	Hs.370549	2::-60589952//2::-60595980
	242488_at	R55784	NA	NA	NA	NA::NA
	219498_s_at	NM_018014	B-cell CLL/lymphoma 11A (zinc finger protein)	BCL11A	Hs.370549	2::-60589952//2::-60595980
	227984_at	BE464483	NA	NA	NA	NA::NA
pclust.207	204798_at	NM_005375	v-myb myeloblastosis viral oncogene homolog (avian)	MYB	Hs.531941	6::135544145
	211596_s_at	AB050468	leucine-rich repeats and immunoglobulin-like domains 1	LRIG1	Hs.518055	3::-66511911
	218437_s_at	NM_020347	leucine zipper transcription factor-like 1	LZTFL1	Hs.30824	3::-45840449
	227163_at	AL162742	glutathione S-transferase omega 2	GSTO2	Hs.203634	10::106018620
	228560_at	BE672659	calcium channel, voltage-dependent, L type, alpha 1D subunit	CACNA1D	Hs.476358	3::53504115
pclust.277	202350_s_at	NM_002380	matrilin 2	MATN2	Hs.189445	8::98969380
	219935_at	NM_007038	a disintegrin-like and metalloprotease (reprolysin type) with thrombospondin type 1 motif, 5 (aggrecanase-2)	ADAMTS5	Hs.58324	21::-27215656
	229357_at	BF060767	a disintegrin-like and metalloprotease (reprolysin type) with thrombospondin type 1 motif, 5 (aggrecanase-2)	ADAMTS5	Hs.58324	21::-27215656
	235368_at	AI123555	a disintegrin-like and metalloprotease (reprolysin type) with thrombospondin type 1 motif, 5 (aggrecanase-2)	ADAMTS5	Hs.58324	21::-27215656
	229302_at	AA058832	hypothetical protein MGC33926	MGC33926	Hs.40808	2::39804743
	238577_s_at	AA628481	NA	NA	NA	NA::NA
	235616_at	AI694059	chromosome 20 open reading frame 17	C20orf17	Hs.473117	20::51022352
	221911_at	BE881590	ets variant gene 1	ETV1	Hs.22634	7::-13708329
	232584_at	AU147926	chromosome 20 open reading frame 17	C20orf17	Hs.473117	20::51022352
pclust.285	215304_at	U79293	NA	NA	NA	NA::NA
	232944_at	AK024132	hypothetical protein FLJ13710	FLJ13710	Hs.387057	15::69807941
	235786_at	AI806781	nucleoporin 88kDa	NUP88	Hs.172108	17::-5230143
	232855_at	AL360204	NA	NA	NA	NA::NA
	239758_at	AI142126	nucleoporin 88kDa	NUP88	Hs.172108	17::-5230143
	228318_s_at	AI356283	hypothetical protein FLJ34443	FLJ34443	Hs.26410	4::1377662
	234222_at	AK024999	NA	NA	NA	NA::NA
	233893_s_at	AB040963	KIAA1530 protein	KIAA1530	Hs.380475	4::1330933
	205059_s_at	NM_000203	iduronidase, alpha-L-	IDUA	Hs.89560	4::970614
pclust.311	235693_at	D81004	golgin-67	GOLGIN-67	Hs.356225	15::-32458563
	227663_at	BE674006	NA	NA	NA	NA::NA
	215043_s_at	X83301	SMA5	SMA5	Hs.519366	NA::NA
	214850_at	X75940	SMA4	SMA4	Hs.482411	5::-68971045//5::-69550771
	230653_at	AI469960	NA	NA	NA	NA::NA
	235123_at	AI951144	NA	NA	NA	NA::NA
	206565_x_at	NM_006780	SMA3	SMA3	Hs.484969	5::-68614820//5::69176377
	226365_at	W03242	NA	NA	NA	NA::NA
	215599_at	X83300	SMA4	SMA4	Hs.482411	5::-68971045//5::-69550771
	204860_s_at	AI817801	baculoviral IAP repeat-containing 1	BIRC1	Hs.519374	5::-70300065
	243332_at	BE972639	NA	NA	NA	NA::NA
	226362_at	AI198515	NA	NA	NA	NA::NA
	204861_s_at	NM_004536	baculoviral IAP repeat-containing 1	BIRC1	Hs.519374	5::-70300065
	241804_at	AI028528	NA	NA	NA	NA::NA
pclust.337	217889_s_at	NM_024843	cytochrome b reductase 1	CYBRD1	Hs.221941	2::172204493
	222453_at	AL136693	cytochrome b reductase 1	CYBRD1	Hs.221941	2::172204493
	226594_at	AA528157	coenzyme Q6 homolog (yeast)	COQ6	Hs.280822	14::73486708//14::73486395
	202962_at	NM_015254	kinesin family member 13B	KIF13B	Hs.444767	8::-28980714
	232459_at	AI669804	cytochrome b reductase 1	CYBRD1	Hs.221941	2::172204493
	220173_at	NM_025057	chromosome 14 open reading frame 45	C14orf45	Hs.260555	14::73586209
	226647_at	AL562445	transmembrane protein 25	TMEM25	Hs.351344	11::117907133
pclust.388	201388_at	NM_002809	proteasome (prosome, macropain) 26S subunit, non-ATPase, 3	PSMD3	Hs.12970	17::35390585
	213043_s_at	AI023317	thyroid hormone receptor associated protein 4	THRAP4	Hs.462983	17::-35428875
	212708_at	AV721987	hypothetical protein LOC339287	LOC339287	Hs.532786	NA::NA
	224765_at	AA001203	hypothetical protein LOC339287	LOC339287	Hs.532786	NA::NA
	207842_s_at	NM_007359	cancer susceptibility candidate 3	CASC3	Hs.350229	17::35550101
	212051_at	AA676803	WIRE protein	WIRE	Hs.421622	17::35666237
	212050_at	AK026913	WIRE protein	WIRE	Hs.421622	17::35666237
pclust.458	235944_at	BF446673	hemicentin	FIBL-6	Hs.58877	1::182435339
	232231_at	AL353944	runt-related transcription factor 2	RUNX2	Hs.122116	6::45498291
	236179_at	AI754693	cadherin 11, type 2, OB-cadherin (osteoblast)	CDH11	Hs.116471	16::-63538185
	238852_at	AA424567	NA	NA	NA	NA::NA
	227038_at	AI963083	hypothetical protein MGC26963	MGC26963	Hs.48343	4::109172033
	226905_at	BG036514	hypothetical protein MGC45871	MGC45871	Hs.345588	17::-293034
pclust.519	203381_s_at	N33009	apolipoprotein E	APOE	Hs.515465	19::50100878
	204416_x_at	NM_001645	apolipoprotein C-I	APOC1	Hs.110675	19::50109760
	203382_s_at	NM_000041	apolipoprotein E	APOE	Hs.515465	19::50100878
	201141_at	NM_002510	glycoprotein (transmembrane) nmb	GPNMB	Hs.190495	7::23059555
	202087_s_at	NM_001912	cathepsin L	CTSL	Hs.418123	9::87570533
	213553_x_at	W79394	apolipoprotein C-I	APOC1	Hs.110675	19::50109760
	212884_x_at	AI358867	apolipoprotein E	APOE	Hs.515465	19::50100878
	201212_at	D55696	legumain	LGMN	Hs.18069	14::-92239909
pclust.577	214247_s_at	AU148057	regulated in glioma	RIG	Hs.292156	NA::NA
	225381_at	AW162210	hypothetical gene supported by BX647608	na	Hs.411391	NA::NA
	235182_at	AI816793	chromosome 20 open reading frame 82	C20orf82	Hs.348297	NA::NA
	225790_at	AL048386	hypothetical LOC400047	na	Hs.368986	NA::NA
	204682_at	NM_000428	latent transforming growth factor beta binding protein 2	LTBP2	Hs.512776	14::-74034639
	202196_s_at	NM_013253	dickkopf homolog 3 (Xenopus laevis)	DKK3	Hs.292156	11::-11941228
	223690_at	AF113211	latent transforming growth factor beta binding protein 2	LTBP2	Hs.512776	14::-74034639
pclust.692	227697_at	AI244908	suppressor of cytokine signaling 3	SOCS3	Hs.527973	17::-73864458
	222162_s_at	AK023795	a disintegrin-like and metalloprotease (reprolysin type) with thrombospondin type 1 motif, 1	ADAMTS1	Hs.534115	21::-27130478
	202499_s_at	NM_006931	solute carrier family 2 (facilitated glucose transporter), member 3	SLC2A3	Hs.419240	12::-7963093
	222486_s_at	AF060152	a disintegrin-like and metalloprotease (reprolysin type) with thrombospondin type 1 motif, 1	ADAMTS1	Hs.534115	21::-27130478
	206211_at	NM_000450	selectin E (endothelial adhesion molecule 1)	SELE	Hs.89546	1::-166423439
	205207_at	NM_000600	interleukin 6 (interferon, beta 2)	IL6	Hs.512234	7::22540059
pclust.742	201505_at	NM_002291	laminin, beta 1	LAMB1	Hs.489646	7::-107158213
	202007_at	BF940043	nidogen (enactin)	NID	Hs.356624	1::-232466151
	211651_s_at	M20206	laminin, beta 1	LAMB1	Hs.489646	7::-107158213
	202202_s_at	NM_002290	laminin, alpha 4	LAMA4	Hs.213861	6::-112536769
	203688_at	NM_000297	polycystic kidney disease 2 (autosomal dominant)	PKD2	Hs.181272	4::89285998
	200771_at	NM_002293	laminin, gamma 1 (formerly LAMB2)	LAMC1	Hs.497039	1::179724209
pclust.784	225502_at	AL161725	dedicator of cytokinesis 8	DOCK8	Hs.132599	9::263047
	223322_at	BC004270	Ras association (RalGDS/AF-6) domain family 5	RASSF5	Hs.497579	1::203069273//1::203118906
	232843_s_at	AL161725	dedicator of cytokinesis 8	DOCK8	Hs.132599	9::263047
	228442_at	AI770171	nuclear factor of activated T-cells, cytoplasmic, calcineurin-dependent 2	NFATC2	Hs.356321	20::-49448630//20::-49441311
	241891_at	T92908	dedicator of cytokinesis 8	DOCK8	Hs.132599	9::263047
	209723_at	BC002538	serine (or cysteine) proteinase inhibitor, clade B (ovalbumin), member 9	SERPINB9	Hs.104879	6::-2832504
	227607_at	AI638611	associated molecule with the SH3 domain of STAM (AMSH) like protein	AMSH-LP	Hs.16229	10::90630005
pclust.831	210317_s_at	U28936	tyrosine 3-monooxygenase/tryptophan 5-monooxygenase activation protein, epsilon polypeptide	YWHAE	Hs.513851	17::-1194594
	211136_s_at	BC004865	cleft lip and palate associated transmembrane protein 1	CLPTM1	Hs.444441	19::50150477
	207824_s_at	NM_002383	MYC-associated zinc finger protein (purine-binding transcription factor)	MAZ	Hs.23650	16::29725324
	200656_s_at	NM_000918	procollagen-proline, 2-oxoglutarate 4-dioxygenase (proline 4-hydroxylase), beta polypeptide (protein disulfide isomerase// thyroid hormone binding protein p55)	P4HB	Hs.464336	17::-77394325//17_random::-1900071
	200922_at	NM_006801	KDEL (Lys-Asp-Glu-Leu) endoplasmic reticulum protein retention receptor 1	KDELR1	Hs.515515	19::-53577638
pclust.842	221139_s_at	NM_015989	cysteine sulfinic acid decarboxylase	CSAD	Hs.279815	12::-51837714
	243016_at	AW271958	rTS beta protein	HSRTSBETA	Hs.475848	18::-663914
	219833_s_at	NM_018100	NA	NA	NA	NA::NA
	225656_at	AI564473	EF-hand domain (C-terminal) containing 1	EFHC1	Hs.403171	6::52393070
	227833_s_at	AW207668	methyl-CpG binding domain protein 6	MBD6	Hs.524523	12::56202925
	220917_s_at	NM_025132	WD repeat domain 19	WDR19	Hs.438482	4::39006589
	213645_at	AF305057	rTS beta protein	HSRTSBETA	Hs.475848	18::-663914
pclust.851	211762_s_at	BC005978	karyopherin alpha 2 (RAG cohort 1, importin alpha 1)	KPNA2	Hs.252712	17::63462309//17_random::-1252456
	201088_at	NM_002266	karyopherin alpha 2 (RAG cohort 1, importin alpha 1)	KPNA2	Hs.252712	17::63462309//17_random::-1252456
	225686_at	BE048371	family with sequence similarity 33, member A	FAM33A	Hs.463607	17::-54543742
	204240_s_at	NM_006444	SMC2 structural maintenance of chromosomes 2-like 1 (yeast)	SMC2L1	Hs.119023	9::103936161
	235117_at	AI191897	NA	NA	NA	NA::NA
	202352_s_at	AI446530	proteasome (prosome, macropain) 26S subunit, non-ATPase, 12	PSMD12	Hs.4295	17::-62764494
	225291_at	AI967971	polyribonucleotide nucleotidyltransferase 1	PNPT1	Hs.388733	2::-55774117
pclust.971	204331_s_at	NM_021107	mitochondrial ribosomal protein S12	MRPS12	Hs.411125	19::44113433//19::44113187
	208190_s_at	NM_015925	liver-specific bHLH-Zip transcription factor	LISCH7	Hs.466507	19::40431398
	208308_s_at	NM_000175	glucose phosphate isomerase	GPI	Hs.466471	19::39547908
	226437_at	AI079540	similar to putative transmembrane protein// homolog of yeast Golgi membrane protein Yif1p (Yip1p-interacting factor)	LOC90522	Hs.280741	19::-43487594
	224913_s_at	AA877820	translocase of inner mitochondrial membrane 50 homolog (yeast)	TIMM50	Hs.355819	19::44662891
pclust.1131	203186_s_at	NM_002961	S100 calcium binding protein A4 (calcium protein, calvasculin, metastasin, murine placental homolog)	S100A4	Hs.81256	1::-150329170
	203729_at	NM_001425	epithelial membrane protein 3	EMP3	Hs.9999	19::53520453
	201105_at	NM_002305	lectin, galactoside-binding, soluble, 1 (galectin 1)	LGALS1	Hs.445351	22::36396142
	207714_s_at	NM_004353	serine (or cysteine) proteinase inhibitor, clade H (heat shock protein 47), member 1, (collagen binding protein 1)	SERPINH1	Hs.241579	11::74950817
	213187_x_at	BG538564	ferritin, light polypeptide	FTL	Hs.433670	19::54160377
pclust.1182	228030_at	AI041522	RNA binding motif protein 6	RBM6	Hs.188879	3::49952595
	224558_s_at	AI446756	PRO1073 protein	PRO1073	Hs.187199	NA::NA
	209006_s_at	AF247168	NPD014 protein	NPD014	Hs.523054	1::-25314046
	225724_at	AW136120	hypothetical protein FLJ31306	FLJ31306	Hs.531089	NA::NA
	212266_s_at	AW084582	splicing factor, arginine/serine-rich 5	SFRS5	Hs.166975	14::69303562
pclust.1295	213742_at	AW241752	splicing factor, arginine/serine-rich 11	SFRS11	Hs.479693	1::70383385
	210172_at	D26121	splicing factor 1	SF1	Hs.502829	11::-64288653//11::-64300093
	213517_at	AW103422	poly(rC) binding protein 2	PCBP2	Hs.546271	12::52132162
	238884_at	AW195351	catenin (cadherin-associated protein), delta 1	CTNND1	Hs.166011	11::57285844
	222366_at	W86781	activity-dependent neuroprotector	ADNP	Hs.293736	20::-48940289
pclust.1373	203028_s_at	NM_000101	cytochrome b-245, alpha polypeptide	CYBA	Hs.513803	16::-87237198
	201850_at	NM_001747	capping protein (actin filament), gelsolin-like	CAPG	Hs.516155	2::-85533548
	200736_s_at	NM_000581	glutathione peroxidase 1	GPX1	Hs.76686	3::-49369614
	221269_s_at	NM_031286	SH3 domain binding glutamic acid-rich protein like 3	SH3BGRL3	Hs.109051	1::26290585
	201050_at	NM_012268	phospholipase D3	PLD3	Hs.257008	19::45557388
pclust.1395	236524_at	AA737437	beta-amyloid binding protein precursor	BBP	Hs.276876	1::-61858739
	232489_at	AK001149	hypothetical protein FLJ10287	FLJ10287	Hs.440371	1::100310739
	236752_at	AA913146	plakophilin 4	PKP4	Hs.407580	2::159138983
	236472_at	AI806586	nardilysin (N-arginine dibasic convertase)	NRD1	Hs.444934	1::-51966904
	243768_at	AA026388	NA	NA	NA	NA::NA
	236841_at	BE464132	CXYorf1-related protein	DKFZp434K1323	Hs.546733	1::-4558//15::100331375//2::114069932
pclust.1454	208750_s_at	AA580004	ADP-ribosylation factor 1	ARF1	Hs.286221	1::224577163
	210978_s_at	BC002616	transgelin 2	TAGLN2	Hs.517168	1::-156700975
	201461_s_at	NM_004759	mitogen-activated protein kinase-activated protein kinase 2	MAPKAPK2	Hs.519276	1::203246683
	200075_s_at_2	BC006249	guanylate kinase 1	GUK1	Hs.376933	1::224634716
	217787_s_at	AL525086	UDP-N-acetyl-alpha-D-galactosamine	GALNT2	Hs.300834	1::226509762
pclust.1633	208873_s_at	BC000232	chromosome 5 open reading frame 18	C5orf18	Hs.429608	5::-112239979
	203791_at	NM_005509	Dmx-like 1	DMXL1	Hs.181042	5::118435083
	221751_at	AL565516	solute carrier family 2 (facilitated glucose transporter), member 3 pseudogene 1	SLC2A3P1	Hs.388400	NA::NA
	218518_at	NM_016603	chromosome 5 open reading frame 5	C5orf5	Hs.483473	5::-137301549
	213077_at	AL049305	YTH domain containing 2	YTHDC2	Hs.231942	5::112877308
