# Supplementary material for: Predicting prognosis using molecular profiling in estrogen receptor-positive breast cancer treated with tamoxifen
Source: BMC Genomics. 2008 May 22;9:239. doi: 10.1186/1471-2164-9-239 (PMC2423197; doi:10.1186/1471-2164-9-239)
Supplement: Additional file 3 — Independent validation datasets characteristics. Summary of patient and tumor characteristics of the four independent validation sets. [file 1471-2164-9-239-S3.xls]

## Sheet: Sheet1
pcluster	probe set	acession number	gene name	gene symbol	unigene	chm location	coefficient
pclust.79	223315_at	AF278532	netrin 4	NTN4	Hs.201034	12::-94554050	-0.8356
	225481_at	AL040051	chromosome 14 open reading frame 31	C14orf31	Hs.434914	14::51188377
	225464_at	N30138	chromosome 14 open reading frame 31	C14orf31	Hs.434914	14::51188377
	209869_at	AF284095	adrenergic, alpha-2A-, receptor	ADRA2A	Hs.249159	10::112826910
	226380_at	N21442	protein tyrosine phosphatase, non-receptor type 21	PTPN21	Hs.437040	14::-88003869
	225968_at	BG285881	prickle-like 2 (Drosophila)	PRICKLE2	Hs.148105	3::-64054590
	213675_at	W61005	zinc finger, DHHC domain containing 3	ZDHHC3	Hs.61430	3::-44941664
pclust.148	222608_s_at	AK023208	anillin, actin binding protein (scraps homolog, Drosophila)	ANLN	Hs.62180	7::36202671	0.915714
	202870_s_at	NM_001255	CDC20 cell division cycle 20 homolog (S. cerevisiae)	CDC20	Hs.524947	1::43493720
	228273_at	BG165011	hypothetical protein FLJ11029	FLJ11029	Hs.528654	17::54587888
	204822_at	NM_003318	TTK protein kinase	TTK	Hs.169840	6::80771077
	203362_s_at	NM_002358	MAD2 mitotic arrest deficient-like 1 (yeast)	MAD2L1	Hs.533185	4::-121338194
	218542_at	NM_018131	chromosome 10 open reading frame 3	C10orf3	Hs.14559	10::95246398
	202095_s_at	NM_001168	baculoviral IAP repeat-containing 5 (survivin)	BIRC5	Hs.514527	17::73721943
	225834_at	AL135396	similar to Gastric cancer up-regulated-2	na	Hs.534958	NA::NA
	204962_s_at	NM_001809	centromere protein A, 17kDa	CENPA	Hs.1594	2::26920571
	204825_at	NM_014791	maternal embryonic leucine zipper kinase	MELK	Hs.184339	9::36562904
	225687_at	BC001068	chromosome 20 open reading frame 129	C20orf129	Hs.472716	20::36988368
	203764_at	NM_014750	discs, large homolog 7 (Drosophila)	DLG7	Hs.77695	14::-54684600
	208079_s_at	NM_003158	serine/threonine kinase 6	STK6	Hs.250822	20::-54377851
	204162_at	NM_006101	kinetochore associated 2	KNTC2	Hs.414407	18::2561604
	209714_s_at	AF213033	cyclin-dependent kinase inhibitor 3 (CDK2-associated dual specificity phosphatase)	CDKN3	Hs.84113	14::53933475
	222958_s_at	AK000490	DEP domain containing 1	DEPDC1	Hs.445098	1::-68652959
	220651_s_at	NM_018518	MCM10 minichromosome maintenance deficient 10 (S. cerevisiae)	MCM10	Hs.198363	10::13243586
	209642_at	AF043294	BUB1 budding uninhibited by benzimidazoles 1 homolog (yeast)	BUB1	Hs.469649	2::-111111642
	218755_at	NM_005733	kinesin family member 20A	KIF20A	Hs.73625	5::137543247
	209408_at	U63743	kinesin family member 2C	KIF2C	Hs.69360	1::44874643
	204033_at	NM_004237	thyroid hormone receptor interactor 13	TRIP13	Hs.436187	5::946003
	201761_at	NM_006636	methylenetetrahydrofolate dehydrogenase (NADP+ dependent) 2, methenyltetrahydrofolate cyclohydrolase	MTHFD2	Hs.469030	2::74337366
	203554_x_at	NM_004219	pituitary tumor-transforming 1	PTTG1	Hs.350966	5::159781442
	205436_s_at	NM_002105	H2A histone family, member X	H2AFX	Hs.477879	11::-118469796
	203418_at	NM_001237	cyclin A2	CCNA2	Hs.85137	4::-123096129
	219000_s_at	NM_024094	defective in sister chromatid cohesion homolog 1 (S. cerevisiae)	DCC1	Hs.315167	8::-120915396
	201014_s_at	NM_006452	phosphoribosylaminoimidazole carboxylase, phosphoribosylaminoimidazole succinocarboxamide synthetase	PAICS	Hs.518774	4::57142868
	204092_s_at	NM_003600	aurora kinase A	AURKA	NA	NA::NA
	230165_at	N31731	shugoshin-like 2 (S. pombe)	SGOL2	Hs.44269	2::201216462
	200853_at	NM_002106	H2A histone family, member Z	H2AFZ	Hs.119192	4::-101226421
	212022_s_at	BF001806	antigen identified by monoclonal antibody Ki-67	MKI67	Hs.80976	10::-129784912
	223700_at	AY028916	GAJ protein	GAJ	Hs.294088	4::154623405
	212020_s_at	AU152107	antigen identified by monoclonal antibody Ki-67	MKI67	Hs.80976	10::-129784912
	213226_at	AI346350	exosome component 9	EXOSC9	Hs.91728	4::123080352
	204767_s_at	BC000323	flap structure-specific endonuclease 1	FEN1	Hs.409065	11::61316725
	204318_s_at	NM_016426	G-2 and S-phase expressed 1	GTSE1	Hs.475140	22::45013330
	232278_s_at	AJ278112	DEP domain containing 1	DEPDC1	Hs.445098	1::-68652959
	226980_at	AK001166	DEP domain containing 1B	DEPDC1B	Hs.482233	5::-59928496
	214061_at	AI017564	unknown MGC21654 product	MGC21654	Hs.492716	8::124154100
	206074_s_at	NM_002131	high mobility group AT-hook 1	HMGA1	Hs.518805	6::34312627//6::34312906//6::34313373//6::34314545
	213911_s_at	BF718636	H2A histone family, member Z	H2AFZ	Hs.119192	4::-101226421
	204768_s_at	NM_004111	flap structure-specific endonuclease 1	FEN1	Hs.409065	11::61316725
	204709_s_at	NM_004856	kinesin family member 23	KIF23	Hs.270845	15::67493741
	224753_at	BE614410	cell division cycle associated 5	CDCA5	Hs.434886	11::-64601502
	218726_at	NM_018410	hypothetical protein DKFZp762E1312	DKFZp762E1312	Hs.532968	2::-234528028
pclust.112	209189_at	BC004490	v-fos FBJ murine osteosarcoma viral oncogene homolog	FOS	Hs.25647	14::74815283	-0.891205
	202768_at	NM_006732	FBJ murine osteosarcoma viral oncogene homolog B	FOSB	Hs.75678	19::50663092
	201693_s_at	AV733950	early growth response 1	EGR1	Hs.326035	5::137829079
	201041_s_at	NM_004417	dual specificity phosphatase 1	DUSP1	Hs.171695	5::-172127706
	201466_s_at	NM_002228	v-jun sarcoma virus 17 oncogene homolog (avian)	JUN	Hs.525704	1::-58958483
	201694_s_at	NM_001964	early growth response 1	EGR1	Hs.326035	5::137829079
	201465_s_at	BC002646	v-jun sarcoma virus 17 oncogene homolog (avian)	JUN	Hs.525704	1::-58958483
	201531_at	NM_003407	zinc finger protein 36, C3H type, homolog (mouse)	ZFP36	Hs.534052	19::44589326
	204748_at	NM_000963	prostaglandin-endoperoxide synthase 2 (prostaglandin G/H synthase and cyclooxygenase)	PTGS2	Hs.196384	1::-183372625
	201044_x_at	AA530892	dual specificity phosphatase 1	DUSP1	Hs.171695	5::-172127706
	201473_at	NM_002229	jun B proto-oncogene	JUNB	Hs.25292	19::12763309
	202340_x_at	NM_002135	nuclear receptor subfamily 4, group A, member 1	NR4A1	Hs.524430	12::50731457//12::50723762
	201464_x_at	BG491844	v-jun sarcoma virus 17 oncogene homolog (avian)	JUN	Hs.525704	1::-58958483
	202081_at	NM_004907	immediate early response 2	IER2	Hs.501629	19::13122281
pclust.120	201291_s_at	AU159942	topoisomerase (DNA) II alpha 170kDa	TOP2A	Hs.156346	17::-35798320	0.766344
	201292_at	AL561834	topoisomerase (DNA) II alpha 170kDa	TOP2A	Hs.156346	17::-35798320
	223381_at	AF326731	cell division cycle associated 1	CDCA1	Hs.234545	1::160023382
	219918_s_at	NM_018123	asp (abnormal spindle)-like, microcephaly associated (Drosophila)	ASPM	Hs.121028	1::-193785110
	201890_at	BE966236	ribonucleotide reductase M2 polypeptide	RRM2	Hs.226390	2::10213332
	204641_at	NM_002497	NIMA (never in mitosis gene a)-related kinase 2	NEK2	Hs.153704	1::-208224516
	207828_s_at	NM_005196	centromere protein F, 350/400ka (mitosin)	CENPF	Hs.497741	1::211164926
	204170_s_at	NM_001827	CDC28 protein kinase regulatory subunit 2	CKS2	Hs.83758	9::89155666
	219148_at	NM_018492	T-LAK cell-originated protein kinase	TOPK	Hs.104741	8::-27723058
	209773_s_at	BC001886	ribonucleotide reductase M2 polypeptide	RRM2	Hs.226390	2::10213332
	225655_at	AK025578	ubiquitin-like, containing PHD and RING finger domains, 1	UHRF1	Hs.108106	19::4861813
	218039_at	NM_016359	nucleolar and spindle associated protein 1	NUSAP1	Hs.511093	15::39412379//15::39412447
	210559_s_at	D88357	cell division cycle 2, G1 to S and G2 to M	CDC2	Hs.334562	10::62208241//10::62209916
	202779_s_at	NM_014501	ubiquitin-conjugating enzyme E2S	UBE2S	Hs.396393	19::-60604462
	223229_at	AB032931	HSPC150 protein similar to ubiquitin-conjugating enzyme	HSPC150	Hs.5199	1::-199032441
	202589_at	NM_001071	thymidylate synthetase	TYMS	Hs.369762	18::647650
	202954_at	NM_007019	ubiquitin-conjugating enzyme E2C	UBE2C	Hs.93002	20::43874661//20::43875060
	228729_at	N90191	cyclin B1	CCNB1	Hs.23960	5::68498668
	214710_s_at	BE407516	cyclin B1	CCNB1	Hs.23960	5::68498668
	203213_at	AL524035	cell division cycle 2, G1 to S and G2 to M	CDC2	Hs.334562	10::62208241//10::62209916
	219787_s_at	NM_018098	NA	NA	NA	NA::NA
	202503_s_at	NM_014736	KIAA0101	KIAA0101	Hs.81892	15::-62444265
	203755_at	NM_001211	BUB1 budding uninhibited by benzimidazoles 1 homolog beta (yeast)	BUB1B	Hs.36708	15::38240579
	236641_at	AW183154	kinesin family member 14	KIF14	Hs.3104	NA::NA
	204026_s_at	NM_007057	ZW10 interactor	ZWINT	Hs.42650	10::-57787204
	204444_at	NM_004523	kinesin family member 11	KIF11	Hs.8878	10::94342970
	210052_s_at	AF098158	TPX2, microtubule-associated protein homolog (Xenopus laevis)	TPX2	Hs.244580	20::29790564
	203214_x_at	NM_001786	cell division cycle 2, G1 to S and G2 to M	CDC2	Hs.334562	10::62208241//10::62209916
	222077_s_at	AU153848	Rac GTPase activating protein 1	RACGAP1	Hs.505469	12::-48669211
	218355_at	NM_012310	kinesin family member 4A	KIF4A	Hs.279766	X::69292982
	228323_at	BF248364	AF15q14 protein	AF15Q14	Hs.181855	15::38673738//15::38673754//15::38673509
	206364_at	NM_014875	kinesin family member 14	KIF14	Hs.3104	NA::NA
	202705_at	NM_004701	cyclin B2	CCNB2	Hs.194698	15::57184611
	203276_at	NM_005573	lamin B1	LMNB1	Hs.89497	5::126140731
	207165_at	NM_012485	hyaluronan-mediated motility receptor (RHAMM)	HMMR	Hs.72550	5::162820240
	219306_at	NM_020242	kinesin-like 7	KNSL7	Hs.307529	3::44778288
	218741_at	NM_024053	chromosome 22 open reading frame 18	C22orf18	Hs.208912	22::-40659241
	202338_at	NM_003258	thymidine kinase 1, soluble	TK1	Hs.515122	17::-73681775
pclust.375	223395_at	AB056106	ABI gene family, member 3 (NESH) binding protein	ABI3BP	Hs.477015	3::-101950870	-0.67157
	208944_at	D50683	transforming growth factor, beta receptor II (70/80kDa)	TGFBR2	Hs.82028	3::30623041
	204897_at	AA897516	prostaglandin E receptor 4 (subtype EP4)	PTGER4	Hs.199248	5::40715788
	217767_at	NM_000064	complement component 3	C3	Hs.529053	19::-6628877
	212192_at	AI718937	potassium channel tetramerisation domain containing 12	KCTD12	Hs.109438	13::-76352312
	212188_at	AA551075	potassium channel tetramerisation domain containing 12	KCTD12	Hs.109438	13::-76352312
	224964_s_at	AK026424	guanine nucleotide binding protein (G protein), gamma 2	GNG2	Hs.187772	14::51414059
	228333_at	AI912571	NA	NA	NA	NA::NA
pclust.201	213906_at	AW592266	v-myb myeloblastosis viral oncogene homolog (avian)-like 1	MYBL1	Hs.445898	NA::NA	0.872539
	222740_at	AI925583	ATPase family, AAA domain containing 2	ATAD2	Hs.370834	8::-124401921
	218009_s_at	NM_003981	protein regulator of cytokinesis 1	PRC1	Hs.459362	15::-89310272
	218782_s_at	NM_014109	ATPase family, AAA domain containing 2	ATAD2	Hs.370834	8::-124401921
	205034_at	NM_004702	cyclin E2	CCNE2	Hs.408658	8::-95961630
	228401_at	AI656807	ATPase family, AAA domain containing 2	ATAD2	Hs.370834	8::-124401921
	206102_at	NM_021067	KIAA0186 gene product	KIAA0186	Hs.360033	NA::NA
	235266_at	AI139629	ATPase family, AAA domain containing 2	ATAD2	Hs.370834	8::-124401921
	201202_at	NM_002592	proliferating cell nuclear antigen	PCNA	Hs.147433	20::-5043598
	213007_at	W74442	hypothetical protein FLJ10719	FLJ10719	Hs.513126	15::87618450
	204510_at	NM_003503	CDC7 cell division cycle 7 (S. cerevisiae)	CDC7	Hs.533573	1::91678464
	213008_at	BG403615	hypothetical protein FLJ10719	FLJ10719	Hs.513126	15::87618450
	201111_at	AF053641	CSE1 chromosome segregation 1-like (yeast)	CSE1L	Hs.90073	20::47096244
	201930_at	NM_005915	MCM6 minichromosome maintenance deficient 6 (MIS5 homolog, S. pombe) (S. cerevisiae)	MCM6	Hs.444118	2::-136430929
	203856_at	NM_003384	vaccinia related kinase 1	VRK1	Hs.422662	14::96333467
	226456_at	AW138157	hypothetical protein MGC24665	MGC24665	Hs.347524	16::11346811
	210766_s_at	AF053640	CSE1 chromosome segregation 1-like (yeast)	CSE1L	Hs.90073	20::47096244
pclust.521	203358_s_at	NM_004456	enhancer of zeste homolog 2 (Drosophila)	EZH2	Hs.444082	7::-147942122	1.05726
	229490_s_at	AW271106	NA	NA	NA	NA::NA
	202580_x_at	NM_021953	forkhead box M1	FOXM1	Hs.239	12::-2837110
	204146_at	BE966146	RAD51 associated protein 1	RAD51AP1	Hs.504550	12::4518316
	200783_s_at	NM_005563	stathmin 1/oncoprotein 18	STMN1	Hs.209983	1::-25910750
	203693_s_at	NM_001949	E2F transcription factor 3	E2F3	Hs.269408	6::20510376
	219978_s_at	NM_018454	nucleolar and spindle associated protein 1	NUSAP1	Hs.511093	15::39412379//15::39412447
	218662_s_at	NM_022346	chromosome condensation protein G	HCAP-G	Hs.479270	4::17488793
	223307_at	BC002551	cell division cycle associated 3	CDCA3	Hs.524216	12::-6828253
	209172_s_at	U30872	centromere protein F, 350/400ka (mitosin)	CENPF	Hs.497741	1::211164926
	203625_x_at	BG105365	S-phase kinase-associated protein 2 (p45)	SKP2	Hs.23348	5::36187945
	218663_at	NM_022346	chromosome condensation protein G	HCAP-G	Hs.479270	4::17488793
	204244_s_at	NM_006716	activator of S phase kinase	ASK	Hs.489037	7::87150194
	229538_s_at	AW271106	NA	NA	NA	NA::NA
	222039_at	AA292789	hypothetical protein LOC146909	LOC146909	Hs.135094	NA::NA
	235425_at	AW965339	shugoshin-like 2 (S. pombe)	SGOL2	Hs.44269	2::201216462
	209464_at	AB011446	aurora kinase B	AURKB	Hs.442658	17::-8048781
	204315_s_at	AI340239	G-2 and S-phase expressed 1	GTSE1	Hs.475140	22::45013330
	201584_s_at	NM_005804	DEAD (Asp-Glu-Ala-Asp) box polypeptide 39	DDX39	Hs.311609	19::-14380632
pclust.784	225502_at	AL161725	dedicator of cytokinesis 8	DOCK8	Hs.132599	9::263047	-0.986016
	223322_at	BC004270	Ras association (RalGDS/AF-6) domain family 5	RASSF5	Hs.497579	1::203069273//1::203118906
	232843_s_at	AL161725	dedicator of cytokinesis 8	DOCK8	Hs.132599	9::263047
	228442_at	AI770171	nuclear factor of activated T-cells, cytoplasmic, calcineurin-dependent 2	NFATC2	Hs.356321	20::-49448630//20::-49441311
	241891_at	T92908	dedicator of cytokinesis 8	DOCK8	Hs.132599	9::263047
	209723_at	BC002538	serine (or cysteine) proteinase inhibitor, clade B (ovalbumin), member 9	SERPINB9	Hs.104879	6::-2832504
	227607_at	AI638611	associated molecule with the SH3 domain of STAM (AMSH) like protein	AMSH-LP	Hs.16229	10::90630005
pclust.859	210139_s_at	L03203	peripheral myelin protein 22	PMP22	Hs.372031	17::-15073821	-0.785635
	212423_at	AK024784	chromosome 10 open reading frame 56	C10orf56	Hs.523080	10::-80812090
	214761_at	AW149417	zinc finger protein 423	ZNF423	Hs.530930	16::-48082022
	232090_at	AI761578	dynamin 3	DNM3	Hs.494751	1::168542294
	204345_at	NM_001856	collagen, type XVI, alpha 1	COL16A1	Hs.368921	1::-31786940
	212419_at	AA131324	chromosome 10 open reading frame 56	C10orf56	Hs.523080	10::-80812090
	221773_at	AW575374	ELK3, ETS-domain protein (SRF accessory protein 2)	ELK3	Hs.46523	12::95090674
pclust.360	218585_s_at	NM_016448	RA-regulated nuclear matrix-associated protein	RAMP	Hs.126774	1::208597525	0.0808216
	218883_s_at	NM_024629	MLF1 interacting protein	MLF1IP	Hs.481307	4::-185990384
	222680_s_at	AK001261	RA-regulated nuclear matrix-associated protein	RAMP	Hs.126774	1::208597525
	229551_x_at	N62196	zinc finger protein 367	ZNF367	Hs.494557	9::-96229790
	208808_s_at	BC000903	high-mobility group box 2	HMGB2	Hs.434953	4::-174627517
	221521_s_at	BC003186	DNA replication complex GINS protein PSF2	Pfs2	Hs.433180	16::-84268781
	227350_at	AI889959	NA	NA	NA	NA::NA
	235609_at	BF056791	BRCA1 interacting protein C-terminal helicase 1	BRIP1	Hs.532799	17::-57114766
	222848_at	BC005400	leucine zipper protein FKSG14	FKSG14	Hs.529778	5::-64849349
	203432_at	AW272611	thymopoietin	TMPO	Hs.11355	12::97411909
	228033_at	AI341146	E2F transcription factor 7	E2F7	Hs.416375	12::-75917497
	242890_at	AI650364	helicase, lymphoid-specific	HELLS	Hs.546260	10::96295563
	229305_at	AA460299	MLF1 interacting protein	MLF1IP	Hs.481307	4::-185990384
	220085_at	NM_018063	NA	NA	NA	NA::NA
pclust.231	209541_at	AI972496	insulin-like growth factor 1 (somatomedin C)	IGF1	Hs.160562	12::-101292143	-0.847724
	209540_at	AU144912	insulin-like growth factor 1 (somatomedin C)	IGF1	Hs.160562	12::-101292143
	209763_at	AL049176	NA	NA	NA	NA::NA
	208335_s_at	NM_002036	Duffy blood group	FY	Hs.153381	1::155987582
	227646_at	BG435302	early B-cell factor	EBF	Hs.308048	5::-158058006
	204115_at	NM_004126	guanine nucleotide binding protein (G protein), gamma 11	GNG11	Hs.83381	7::93195749
	227874_at	AI635774	endomucin	EMCN	Hs.152913	4::-101676163
	202112_at	NM_000552	von Willebrand factor	VWF	Hs.440848	12::-5928307
	205619_s_at	NM_004527	mesenchyme homeo box 1	MEOX1	Hs.438	17::-39073285
	219563_at	NM_024633	chromosome 14 open reading frame 139	C14orf139	Hs.41502	14::-94943357
	222885_at	AF205940	endomucin	EMCN	Hs.152913	4::-101676163
	209542_x_at	M29644	insulin-like growth factor 1 (somatomedin C)	IGF1	Hs.160562	12::-101292143
	204677_at	NM_001795	cadherin 5, type 2, VE-cadherin (vascular epithelium)	CDH5	Hs.76206	16::64958063
	232204_at	AF208502	early B-cell factor	EBF	Hs.308048	5::-158058006
	230250_at	AI670852	protein tyrosine phosphatase, receptor type, B	PTPRB	Hs.434375	12::-69201230
	206201_s_at	NM_005924	mesenchyme homeo box 2 (growth arrest-specific homeo box)	MEOX2	Hs.527007	7::-15424076
	219436_s_at	NM_016242	endomucin	EMCN	Hs.152913	4::-101676163
	212950_at	BF941499	G protein-coupled receptor 116	GPR116	Hs.362806	6::-46928297
	219134_at	NM_022159	EGF, latrophilin and seven transmembrane domain containing 1	ELTD1	Hs.132314	NA::NA
	231773_at	BF002046	angiopoietin-like 1	ANGPTL1	Hs.546326	1::-175550327
	221747_at	AL046979	tensin	TNS	Hs.471381	2::-218493009
	236262_at	AA025351	NA	NA	NA	NA::NA
	244885_at	AI016316	NA	NA	NA	NA::NA
	200878_at	AF052094	endothelial PAS domain protein 1	EPAS1	Hs.468410	2::46436213
	226303_at	AA706788	phosphoglucomutase 5	PGM5	Hs.307835	9::68201368
	211577_s_at	M37484	insulin-like growth factor 1 (somatomedin C)	IGF1	Hs.160562	12::-101292143
pclust.110	222722_at	AV700059	osteoglycin (osteoinductive factor, mimecan)	OGN	Hs.109439	9::-92225815	-0.700123
	228750_at	AI693516	NA	NA	NA	NA::NA
	212865_s_at	BF449063	collagen, type XIV, alpha 1 (undulin)	COL14A1	Hs.409662	8::121206532
	204719_at	NM_007168	ATP-binding cassette, sub-family A (ABC1), member 8	ABCA8	Hs.58351	17::-64375024
	238447_at	AA428240	RNA binding motif, single stranded interacting protein	RBMS3	Hs.221436	3::29297946
	219304_s_at	NM_025208	platelet derived growth factor D	PDGFD	Hs.352298	11::-103283127
	200795_at	NM_004684	SPARC-like 1 (mast9, hevin)	SPARCL1	Hs.62886	4::-88751668
	213519_s_at	AI078169	laminin, alpha 2 (merosin, congenital muscular dystrophy)	LAMA2	Hs.200841	6::129246034
	205407_at	NM_021111	reversion-inducing-cysteine-rich protein with kazal motifs	RECK	Hs.388918	9::36026915
	230130_at	AI692523	slit homolog 2 (Drosophila)	SLIT2	Hs.29802	4::19931503
	218901_at	NM_020353	phospholipid scramblase 4	PLSCR4	Hs.477869	3::-147392823
	241789_at	AW338699	RNA binding motif, single stranded interacting protein	RBMS3	Hs.221436	3::29297946
	206101_at	NM_001393	extracellular matrix protein 2, female organ and adipocyte specific	ECM2	Hs.117060	9::-92337153
	228827_at	AI217416	NA	NA	NA	NA::NA
	210517_s_at	AB003476	A kinase (PRKA) anchor protein (gravin) 12	AKAP12	Hs.371240	6::151653622//6::151738936
	235570_at	AW298235	NA	NA	NA	NA::NA
	205116_at	NM_000426	laminin, alpha 2 (merosin, congenital muscular dystrophy)	LAMA2	Hs.200841	6::129246034
	202920_at	BF726212	ankyrin 2, neuronal	ANK2	Hs.137367	4::114328473
	205529_s_at	NM_004349	core-binding factor, runt domain, alpha subunit 2// translocated to, 1// cyclin D-related	CBFA2T1	Hs.368431	8::-93040327
	210762_s_at	AF026219	deleted in liver cancer 1	DLC1	Hs.134296	8::-12985242//8::-13116454
	216840_s_at	AK026829	laminin, alpha 2 (merosin, congenital muscular dystrophy)	LAMA2	Hs.200841	6::129246034
	227419_x_at	AW964972	placenta-specific 9	PLAC9	Hs.204947	NA::NA
	225162_at	BG285417	SH3 domain protein D19	EVE1	Hs.519018	4::-152399043
	209550_at	U35139	necdin homolog (mouse)	NDN	Hs.50130	15::-21481646
	224822_at	AA524250	deleted in liver cancer 1	DLC1	Hs.134296	8::-12985242//8::-13116454
	205528_s_at	X79990	core-binding factor, runt domain, alpha subunit 2// translocated to, 1// cyclin D-related	CBFA2T1	Hs.368431	8::-93040327
	227529_s_at	BF511276	A kinase (PRKA) anchor protein (gravin) 12	AKAP12	Hs.371240	6::151653622//6::151738936
	228850_s_at	AI963304	slit homolog 2 (Drosophila)	SLIT2	Hs.29802	4::19931503
	209897_s_at	AF055585	slit homolog 2 (Drosophila)	SLIT2	Hs.29802	4::19931503
	226751_at	AW193693	chromosome 2 open reading frame 32	C2orf32	Hs.212885	2::-68431793
pclust.337	217889_s_at	NM_024843	cytochrome b reductase 1	CYBRD1	Hs.221941	2::172204493	-0.693267
	222453_at	AL136693	cytochrome b reductase 1	CYBRD1	Hs.221941	2::172204493
	226594_at	AA528157	coenzyme Q6 homolog (yeast)	COQ6	Hs.280822	14::73486708//14::73486395
	202962_at	NM_015254	kinesin family member 13B	KIF13B	Hs.444767	8::-28980714
	232459_at	AI669804	cytochrome b reductase 1	CYBRD1	Hs.221941	2::172204493
	220173_at	NM_025057	chromosome 14 open reading frame 45	C14orf45	Hs.260555	14::73586209
	226647_at	AL562445	transmembrane protein 25	TMEM25	Hs.351344	11::117907133
GLOBAL MODEL:	-0.8356	pclust.79
	0.915714	pclust.148
	-0.891205	pclust.112
	0.766344	pclust.120
	-0.67157	pclust.375
	0.872539	pclust.201
	1.05726	pclust.521
	-0.986016	pclust.784
	-0.785635	pclust.859
	0.0808216	pclust.360
	-0.847724	pclust.231
	-0.700123	pclust.110
	-0.693267	pclust.337
