# Supplementary material for: Predicting prognosis using molecular profiling in estrogen receptor-positive breast cancer treated with tamoxifen
Source: BMC Genomics. 2008 May 22;9:239. doi: 10.1186/1471-2164-9-239 (PMC2423197; doi:10.1186/1471-2164-9-239)
Supplement: Additional file 7 — Simplified classifiers. Top correlated "simplified" classifiers of 13 genes (one probe set per cluster) and histogram displaying correlation between "simple" classifiers and final model. [file 1471-2164-9-239-S7.xls]

## Sheet: Sheet1
correlation to original classifier results	rank	pclust.79	pclust.148	pclust.112	pclust.120	pclust.375	pclust.201	pclust.521	pclust.784	pclust.859	pclust.360	pclust.231	pclust.110	pclust.337
0.953069	26	209869_at	232278_s_at	201473_at	207828_s_at	223395_at	228401_at	203625_x_at	241891_at	212419_at	203432_at	226303_at	228850_s_at	226647_at
0.953069	25	225968_at	204318_s_at	201531_at	219148_at	208944_at	213008_at	218662_s_at	227607_at	204345_at	242890_at	232204_at	212865_s_at	232459_at
0.953069	24	209869_at	222608_s_at	201694_s_at	225655_at	212192_at	205034_at	201584_s_at	232843_s_at	221773_at	228033_at	232204_at	216840_s_at	226647_at
0.953069	23	213675_at	204162_at	201464_x_at	210559_s_at	217767_at	205034_at	209464_at	228442_at	232090_at	218883_s_at	222885_at	241789_at	217889_s_at
0.953069	22	225968_at	204825_at	201693_s_at	203276_at	212188_at	235266_at	204315_s_at	225502_at	221773_at	218585_s_at	226303_at	209897_s_at	217889_s_at
0.953069	21	226380_at	204033_at	202081_at	228323_at	208944_at	205034_at	218662_s_at	232843_s_at	204345_at	203432_at	236262_at	212865_s_at	232459_at
0.953069	20	209869_at	202095_s_at	204748_at	201291_s_at	228333_at	210766_s_at	204315_s_at	228442_at	212419_at	222680_s_at	226303_at	228850_s_at	222453_at
0.953069	19	223315_at	222958_s_at	201693_s_at	207828_s_at	204897_at	206102_at	222039_at	225502_at	221773_at	227350_at	206201_s_at	212865_s_at	232459_at
0.953069	18	225968_at	218755_at	201041_s_at	204170_s_at	212192_at	213007_at	218663_at	209723_at	232090_at	229551_x_at	206201_s_at	200795_at	202962_at
0.953069	17	226380_at	218726_at	201473_at	203213_at	223395_at	222740_at	218662_s_at	223322_at	204345_at	228033_at	226303_at	200795_at	222453_at
0.953069	16	209869_at	218542_at	201693_s_at	202705_at	217767_at	228401_at	203625_x_at	223322_at	232090_at	218883_s_at	209540_at	219304_s_at	232459_at
0.956679	15	213675_at	212022_s_at	201473_at	236641_at	224964_s_at	213007_at	223307_at	209723_at	221773_at	203432_at	200878_at	200795_at	232459_at
0.956679	14	225968_at	205436_s_at	201041_s_at	209773_s_at	217767_at	205034_at	204244_s_at	223322_at	212423_at	208808_s_at	222885_at	238447_at	232459_at
0.956679	13	209869_at	204962_s_at	201466_s_at	202954_at	212188_at	228401_at	223307_at	227607_at	204345_at	222680_s_at	227874_at	202920_at	232459_at
0.956679	12	209869_at	218726_at	201044_x_at	219918_s_at	212192_at	206102_at	209464_at	232843_s_at	214761_at	222680_s_at	227874_at	218901_at	202962_at
0.956679	10	225481_at	203554_x_at	201473_at	207828_s_at	224964_s_at	213007_at	218663_at	228442_at	212423_at	208808_s_at	244885_at	230130_at	232459_at
0.960289	9	225481_at	209642_at	201465_s_at	219148_at	208944_at	204510_at	218663_at	228442_at	212423_at	229551_x_at	226303_at	206101_at	202962_at
0.960289	8	209869_at	204033_at	201473_at	202705_at	208944_at	205034_at	203625_x_at	232843_s_at	212423_at	227350_at	227874_at	228827_at	232459_at
0.960289	7	226380_at	226980_at	204748_at	204170_s_at	217767_at	213008_at	223307_at	223322_at	212423_at	218585_s_at	204677_at	230130_at	222453_at
0.963899	6	225464_at	222608_s_at	201531_at	202705_at	217767_at	204510_at	235425_at	228442_at	212423_at	218585_s_at	226303_at	209897_s_at	226594_at
0.963899	5	225481_at	214061_at	202081_at	209773_s_at	217767_at	213007_at	202580_x_at	223322_at	232090_at	218883_s_at	208335_s_at	206101_at	202962_at
0.963899	4	209869_at	222608_s_at	201694_s_at	218039_at	228333_at	203856_at	218663_at	225502_at	212423_at	218883_s_at	232204_at	202920_at	226594_at
0.963899	3	225968_at	203764_at	201041_s_at	203276_at	217767_at	213007_at	204315_s_at	232843_s_at	204345_at	218585_s_at	227646_at	210762_s_at	232459_at
0.971119	2	209869_at	204033_at	201693_s_at	207828_s_at	217767_at	213007_at	203625_x_at	241891_at	212423_at	203432_at	244885_at	212865_s_at	222453_at
0.971119	1	225464_at	225687_at	202340_x_at	204026_s_at	204897_at	218782_s_at	202580_x_at	232843_s_at	232090_at	229305_at	204677_at	206101_at	202962_at
Histogram of classification concordance between full classifier and simplified classifier of 13 probe sets (one probe set per cluster).
